# Supplementary material for: Physiological response of Symbiodiniaceae to thermal stress: Reactive oxygen species, photosynthesis, and relative cell size
Source: PLoS One. 2023 Aug 3;18(8):e0284717. doi: 10.1371/journal.pone.0284717 (PMC10399794; doi:10.1371/journal.pone.0284717)
Supplement: S1 Dataset — Blast results of unique haplotypes of Symbiodinium and Cladocopium used to build the haplotype networks and their sequence information. (XLSX) [file pone.0284717.s005.xlsx]

## Sheet: Initial sequences
Onde eu vi	Ac_Number	Id	Local	Host	Author	Paper	Status	Year		Description	Sequence
best hit do arthur	EU449050.1	Symbiodinium spp. A4			LaJeunesse,T.C.	The world wide diversity of dinoflagellate Zooxanthellae	Unpublished	2008	Isolate (34PM99)	Symbiodinium sp. A4 isolate A4(34PM99) 5.8S ribosomal RNA gene, partial sequence; internal transcribed spacer 2, complete sequence; and 28S ribosomal RNA gene, partial sequence	AACCAATGGCCTCTTGAACGTGCATTGCGCTCTTGGGATATGCCTGAGAGCATGTCTGCTTCAGTGCTTCTACTTTCATTTTCTGCTGCTCTTGTTATCGGGAGCAGTGTTGCTGCATGCTTCTGCAAAAGGCACTGGCATGCTAAGTATCAAGTTTTGCTTGCTGTTCTGACTGATCAACATCTCATGTCGTTTCAGTTGGCGAAACAAAAGACTGAAGTGTGTTCTTAACACTTCCTAGCATGAAGTCAGACAAGTGA
best hit do arthur	HG515026.1	Cladocopium spp.C3	Bermuda	Agaricia	Barbrook,A.C., Voolstra,C.R. and Howe,C.J.	The Chloroplast Genome of a Symbiodinium sp. Clade C3 Isolate	Published	2014	Isolate	Symbiodinium sp. C3 genomic DNA containing ITS2, isolated from Agaricia sp	GAATTGCAGAACTCCGTGAACCAATGGCCTCCTGAACGTGCGTTGCACTCTTGGGATTTCCTGAGAGTATGTCTGCTTCAGTGCTTAACTTGCCCCAACTTTGCAAGCAGGATGTGTTTCTGCCTTGCGTTCTTATGAGCTATTGCCCTCTGAGCCAATGGCTTGTTAATTGCTTGGTTCTTGCAAAATGCTTTGCGCGCTGTTATTCAAGTTTCTACCTTCGTGGTTTTACTTGAGTGACGCTGCTCATGCTTGCAACCGCTGGGATGCAGGTGCATGCCTCTAGCATGAAGTCAGACAAGTGAACCCGCTGAACTTAAGCATATGGATCC
best hit do arthur	AJ311943.1	Symbiodinium spp.	Guam, Micronesia	Lopophyllia	Pochon,X.C., Pawlowski,J., Zaninetti,L. and Rowan,R.G.	High genetic diversity and relative specificity among Symbiodinium-like endosymbiotic dinoflagellates in soritid foraminiferans	Published	2001	isolate 1673	Symbiodinium sp. 1673 18S rRNA gene (partial), 5.8S rRNA gene, 28S rRNA gene (partial), internal transcribed spacer 1 (ITS1) and internal transcribed spacer 2 (ITS2), isolate 1673	GGAAAGTTTCATGAACCTTATCACTTAGAGGAAGGAGAAGTCGTAACAAGGTTTCCGTAGGTGAACCTGCGGAAGGATCATTCGCACTGATTCAATTTTGACTACGTGAATTTTGGCTGTGAGGGATGCTTGCGGTGAGATATTTGCTTGCAGAACTCGAGGGCGACWGATGCACACTCACCAACCCTTGTGGGCTGGTGCGAGTGTCGCTCTGTGGCCATGGGTCCGTGTTCAGCGGGCCGGGGAATGMAGGCTAAGCTGCTTTAGTGACAACTGTCTGGGAAGGGCATTGTTCCAACTTCCACAACTTTCAGCGATGGATATCTTGGCTCGGGCACCTGTGAAGGGCGCAGCGAAGCGCGATAGTCTTTGTGAATTGCAGAACTCCGTGAACCAATG…
best hit do arthur	FJ823612.1	Symbiodinium sp. DINO-498 (Kryptoperidinium foliaceum?)			Stern,R.F., Andersen,R.A., Jameson,I., Kupper,F.C., Coffroth,M.A.,Vaulot,D., Le Gall,F., Veron,B., Brand,J.J., Skelton,H., Kasai,F.,Lilly,E.L. and Keeling,P.J.	Evaluating the Ribosomal Internal Transcribed Spacer (ITS) as a Candidate Dinoflagellate Barcode Marker	Published	2012		Symbiodinium sp. DINO-498 internal transcribed spacer 1, partial sequence; 5.8S ribosomal RNA gene, complete sequence; and internal transcribed spacer 2, partial sequence	CATTCGCACTGATCAACTCTTGACACTGTGACTTTTGACGTGAGGGACGCTTGTGGTGAAATATCTGCTTGCGGAACTCGTGGGCGACAGCGGCGCATCGGCGCCTGGTGCCTCTGGCACTGGGCGCGGGTGTTGCCCTGTGGCCGGGTTAGCTCTAGGGTGAGATAGTTAGCGCAAGCTTTCTGGAAAGGATGATGGTCCAAAACTACAACTTTCAGTGATGGATATCTTGGCTCGGGCACCTTTGAAGGGCGCAGCGAAGCGCGATAGTCTTTGTGAATTGCAGAACTCCGTGAACCGATGGCCTCCTGAACGCGCATTGCGCTCTCGGGATTTCCTGAGAGCAGGTCTGCTTCAGTGCTTAGCATTATCTACCTGTGCTTGCAAGCAGCATGTCTA…
Filogenia do arthur	AJ621535.1	Symbiodinium C3 (C93)	Lizard Island, Australia	Marginopora vertebralis (Foraminifera)	Pochon,X., LaJeunesse,T.C. and Pawlowski,J.	Biogeographic partitioning and host specialization among foraminiferandinoflagellate symbionts	Published	2004	isolate L60_1833x	Symbiodinium sp. C3 ITS2, isolate L60_1833x	AACCAATGGCCTCCTGAACGTGCGTTGCACCCTTGGGATTTCCTGAGAGTATGTCTGCTTCAGTGCTTAACTTGCCCCAACTTTGCAAGCAGGATGTGTTTCTGCCTTGCGTTCTTATGAGCTATTGCCCTCTGAGCCAATGGCTTGTTAATTGCTTGGTTCTTGCAAAATGCTTTGCGCGCTGTTATTCAAGTTTCTACCTTCGTGGTTTTACTTGAGTGACGCTGCTCATGCTTGCAACCGCTGGGATGCAGGTGCATGCCTCTAGCATGAAGTCAGACAA
Filogenia do arthur	AJ621536.1	Cladocopium sp. C3	Lizard Island, Australia	Marginopora vertebralis (Foraminifera)	Pochon,X., LaJeunesse,T.C. and Pawlowski,J.	Biogeographic partitioning and host specialization among foraminiferandinoflagellate symbionts	Published	2004	Symbiodinium sp. C3 ITS2, isolate L44.3_612x	Symbiodinium sp. C3 ITS2, isolate L44.3_612x	AACCAATGGCCTCCTGAACGTGCGTTGCACCCTTGGGATTTCCTGAGAGTATGTCTGCTTCAGTGCTTAACTTGCCCCAACTTTGCAAGCAGGATGTGTTTCTGCCTTGCGTTCTTATGAGCTATTGCCCTCTGAGCCAATGGCTTGTTAATTGCTTGGTTCTTGCAAAATGCTTTGCGCGCTGTTATTCAAGTTTCTACCTTCGTGGTTTTACTTGAGTGACGCTGCTCATGCTTGCAACCGCTGGGATGCAGGTGCATGCCTCTAGCATGAAGTCAGACAA
Filogenia do arthur	FM877427.1	Symbiodinium C3	Hawaii, USA	Heliopora cerulea	Pochon,X., Stat,M., Takabayashi,M., Chasqui,L., Jones Chauka,L.,Logan,D.D.K. and Gates,R.D	omparison of endosymbiotic and free-living Symbiodinium (Dinophyceae) diversity in a Hawaiian reef environment	Published	2010	isolate 50X	Symbiodinium sp. C3 partial ITS2, isolate 50X	AACCAATGGCCTCCTGAACGTGCGTTGCACTCTTGGGATTTCCTGAGAGTATGTCTGCTTCAGTGCTTAACTTGCCCCAACTTTGCAAGCAGGATGTGTTTCTGCCTTGCGTTCTTATGAGCTATTGCCCTCTGAGCCAATGGCTTGTTAATTGCTTGGTTCTTGCAAAATGCTTTGCGCGCTGTTATTCAAGTTTCTACCTTCGTGGTTTTACTTGAGTGACGCTGCTCATGCTTGCAACCGCTGGGATGCAGGTGCATGCCTCTAGCATGAAGTCAGACAA
Filogenia do arthur	AJ621539.1	Symbiodinium C1	Lizard Island, Australia	Amphisorus hemprichii (Foraminifera)	Pochon,X., LaJeunesse,T.C. and Pawlowski,J.	Biogeographic partitioning and host specialization among foraminiferandinoflagellate symbionts	Published	2004	isolate L160_1933x	Symbiodinium sp. C1 ITS2, isolate L160_1933x	AACCAATGGCCTCCTGAACGTGCGTTGCACCCTTGGGATTTCCTGAGAGTATGTCTGCTTCAGTGCTTAACTTGCCCCAACTTTGCAAGCAGGATGTGTTTCTGCCTTGCGTTCTTATGAGCTATTGCCCTCTGAGCCAATGGCTTGTTAATTGCTTGGTTCTTGCAAAATGCTTTGCGCGCTGTTATTCAGGTTTCTACCTTCGTGGTTTTACTTGAGTGACGCTGCTCATGCTTGCAACCGCTGGGATGCAGGTGCATGCCTCTAGCATGAAGTCAGACAA
Filogenia do arthur	AM748551.1	Symbiodinium sp. C1	USA:Guam, Micronesia	Amphisorus kudakajimaensis (Foraminifera)	Pochon,X., Garcia-Cuetos,L., Baker,A.C., Castella,E. and Pawlowski,J.	One-year survey of a single Micronesian reef reveals extraordinarily rich diversity of Symbiodinium types in soritid foraminifera	Published	2007	isolate C1	Symbiodinium sp. C1 ITS2, isolate C1	AACCAATGGCCTCCTGAACGTGCGTTGCACTCTTGGGATTTCCTGAGAGTATGTCTGCTTCAGTGCTTAACTTGCCCCAACTTTGCAAGCAGGATGTGTTTCTGCCTTGCGTTCTTATGAGCTATTGCCCTCTGAGCCAATGGCTTGTTAATTGCTTGGTTCTTGCAAAATGCTTTGCGCGCTGTTATTCAGGTTTCTACCTTCGTGGTTTTACTTGAGTGACGCTGCTCATGCTTGCAACCGCTGGGATGCAGGTGCATGCCTCTAGCATGAAGTCAGACAA
Filogenia do arthur	AF333515.1	Symbiodinium sp. C1 (Symbiodinium goreaui)	Jamaica, Caribbean	Rhodactis(Heteractis) lucida	LaJeunesse,T.C.	Investigating the Biodiversity, Ecology, and Phylogeny of Endosymbiotic Dinoflagellates of the Genus Symbiodinium Using the ITS Region: In Search of a 'Species' Level Marker	Published	2001	Isolate 113	Symbiodinium goreaui 18S ribosomal RNA gene, partial sequence; internal transcribed spacer 1, 5.8S ribosomal RNA gene and internal transcribed spacer 2, complete sequence; and 24S ribosomal RNA gene, partial sequence	GGAAGGATCATTCGCACTGATTCAATTTTGACTACGTGAATTTTGGCTGTGAGGGATGCTTGCGGTGAGATATCTGCTTGCAGAACTCGAGGGCGACAGATGCACACTCACCAACCCTTGTTGGGGCTGGTGCGAGTGTCGCTCTGGGCCATGGGTCCGTGTTCAGCGGGCCGGGGAATGAAGGCTAAGCTGCTTTAGTGACAACTGTCTGGGAAGGGCATTGTTCCAACTTCCACAACTTTCAGCGATGGATATCTTGGCTCGGGCACCTGTGAAGGGCGCAGCGAAGCGCGATAGTCTTTGTGAATTGCAGAACTCCGTGAACCAATGGCCTCCTGAACGTGCGTTGCACTCTTGGGATTTCCTGAGAGTATGTCTGCTTCAGTGCTTAACTTGCCC…
Filogenia do arthur	JN558046.1	Symbiodinium sp. C90	Panama	Sorites sp.	Pochon,X., Putnam,H.M., Burki,F. and Gates,R.D.	Identifying and characterizing alternative molecular markers for the symbiotic and free-living dinoflagellate genus Symbiodinium	Published	2012		Symbiodinium sp. C90 voucher X1355 clone 2 5.8S ribosomal RNA gene, partial sequence; internal transcribed spacer 2, complete sequence; and 28S ribosomal RNA gene, partial sequence	GTGAATTGCAGAACTCCGTGAACCAATGGCCTCCTGAACGTGCGTTGCACTCTTGGGATTTCCTGAGAGTATGTCTGCTTCAGTGCTTAACTTGCCCCAACTTTGCAAGCAGGATGTGTTTCTGCCTTGCGTTCTTATGAGCTATTGCCCTCTGCGCCAATGGCTTGTTAATTGCTTGGTTCTTGCAAAATGCTTTGCGCGCTGTTATTCAAGTTTCTACCTTCAAGTGGTTTTACTTGAGTGACGCTGCTCATGCTTGCAACCGCTGGGATGCAGGTGCATGCCTCTAGCATGAAGTCAGACAAGTGAACCCGCTGAATTTAAGCATATAAGTAAGCGGAGGAAAAGGAACTAAATAGGATTCCCTCAGTAATGGCGAATGAACAGGGATTAGCTCAG…
Filogenia do arthur	JN558042.1	Cladocopium C15	Guam, Micronesia	Amphisorus hemprichii	Pochon,X., Putnam,H.M., Burki,F. and Gates,R.D.	Identifying and characterizing alternative molecular markers for the symbiotic and free-living dinoflagellate genus Symbiodinium	Published	2012		Symbiodinium sp. C15 voucher X2361 clone 1 5.8S ribosomal RNA gene, partial sequence; internal transcribed spacer 2, complete sequence; and 28S ribosomal RNA gene, partial sequence	GTGAATTGCAGAACTCCGTGAACCAATGGCCTCCTGAACGTGCGTTGCACCCTTGGGATTTCCTGAGAGTATGTCTGCTTCAGTGCTTAACTTGCCCCAACTTTGCAAGCAGGATGTGTTTCTGCCTTGCGTTCTTATGAGCTATTGCCTTCTGCGCCAATGGCTTGTTAATTGCTTGGTTCTTGCAAAATGCTTTGCGCGCTGTTATTCAAGTTTCTACCTTCGCGGTTTTACTTGAGTGACGCTGCTCATGCTTGCAACCGCTGGGATGCAGGTGCATGCCTCTAGCATGAAGTCAGACAAGTGAACCCGCTGAATTTAAGCATATAAGTAAGCGGAGGAAAAGGAACTAAATAGGATTCCCTCAGTAATGGCGAATGAACAGGGATTAGCTCAGGC…
Filogenia do arthur	AF333506.1	Symbiodinium pilosum (A2)	Jamaica, Caribbean	Zoanthus sociatus	LaJeunesse,T.C.	Investigating the Biodiversity, Ecology, and Phylogeny of Endosymbiotic Dinoflagellates of the Genus Symbiodinium Using the ITS Region: In Search of a 'Species' Level Marker	Published	2001	Isolate 185	Symbiodinium pilosum 18S ribosomal RNA gene, partial sequence; internal transcribed spacer 1, 5.8S ribosomal RNA gene and internal transcribed spacer 2, complete sequence; and 24S ribosomal RNA gene, partial sequence	GGAAGGATCATTCGCACTATCCAATTCAAATCGTGAACCTTGCTGAATGCGACTGCTTGCGTGTCTTTGTCTGCGCAAGTGGAAGCTATGGGCGAGTGGGCGTATTCGGGGCTGCGCTGTAAGCGTAGTTTCTGGGTATTGCTCATCGTCATTGGTCCCTTTGGACCTTCCACTACTCATGACAGTATTCGTTGTAGCCAGACTGTGAATTAAGATATAGAAAAGCACAATTTTCAGCGACGGATATCTTGGCTCGAGCACCTATGAAGGGCGCAGCGAAGTGCGATAATCGTTGTGAATTGCAGAACTCCGTGAACCAATGGCCTCTTGAACGTGCATTGCGCTCTTGGGATATGCCTGAGAGCATGTCTGCTTCAGTGCTTCTAACTCTCTATGTGT…
Filogenia do arthur	EU074857.1	Symbiodinium sp. type A3			Thornhill,D.J., LaJeunesse,T.C. and Santos,S.R.	Measuring rDNA diversity in eukaryotic microbial systems: how intragenomic variation, pseudogenes, and PCR artifacts confound biodiversity estimates	Published	2007	Isolate, culture 77	Symbiodinium sp. type A3 clone A3_1034 18S ribosomal RNA gene, partial sequence; internal transcribed spacer 1, 5.8S ribosomal RNA gene, and internal transcribed spacer 2, complete sequence; and 28S ribosomal RNA gene, partial sequence	CAGCTTCTGGACGTTGCGTTGGAAAGTTTCATGAACCTTATCACTTAGAGGAAGGAGAAGTCGTAACAAGGTTTCCGTAGGTGAACCTGCGGAAGGATCATTCGCACTATCCAAAACTTGTCGTGAACCTGGCTGAATGCGACTGCTTGTGAATTTGTTTTTGCAAGTGGAAGCTATGGGCGACTGGAGGTATTCGGAGCTGCACTGTGTGTATGTTCTGGGTGCTGCCCATCGTCATTGGTCCCTCTTGGACCTTCCACAACTCAACTTACTCTTGTTTCAGCTTGTGTCAAGGATAATTTGATTACAATTTTCAGCGACGGATATCTTGGCTCGAGCACCTATGAAGGGCGCAGCGAAGTGCGATAATCGTTGTGAATTGCAGAACTCCGTGAACCA…
Filogenia do arthur	AF333505.1	Symbiodinium microadriaticum (A1)	Caribbean, Florida	Cassiopeia xamachana	LaJeunesse,T.C.	Investigating the Biodiversity, Ecology, and Phylogeny of Endosymbiotic Dinoflagellates of the Genus Symbiodinium Using the ITS Region: In Search of a 'Species' Level Marker	Published	2001	isolate 61	Symbiodinium microadriaticum subsp. microadriaticum 18S ribosomal RNA gene, partial sequence; internal transcribed spacer 1, 5.8S ribosomal RNA gene and internal transcribed spacer 2, complete sequence; and 24S ribosomal RNA gene, partial sequence	GGAAGGATCATTCGCACTATCCAAAACTTGTCGTGAACCTGGCTGAATGCGACTGCTTGCGAATTTGTTTTCGCAAGCGGAAGCTATGGGCGAATGGAGGTATTCGGAGCTGCACTGTGTGCATGTTCTGGGTGCTGCCCATCGTCATTGGTCCCTCTTGGACCTTCCACAACTTGAACTACTCTTGTTTCAGCTTGTGTCAAGAACGATTGGATTACAATTTTCAGCGACGGATATCTTGGCTCGAGCACCTATGAAGGGCGCAGCGAAGTGCGATAATCGTTGTGAATTGCAGAACTCCGTGAACCAATGGCCTCTTGAACGTGCATTGCGCTCTTGGGATATGCCTGAGAGCATGTCTGCTTCAGTGCTTCTACTTTCATTTTCTGCTGCTCTTGT…
Filogenia do arthur	EU449050.1	Symbiodinium sp. type A4			LaJeunesse,T.C.	The world wide diversity of dinoflagellate Zooxanthellae	Unpublished	2008	A4(34PM99)	Symbiodinium sp. A4 isolate A4(34PM99) 5.8S ribosomal RNA gene, partial sequence; internal transcribed spacer 2, complete sequence; and 28S ribosomal RNA gene, partial sequence	AACCAATGGCCTCTTGAACGTGCATTGCGCTCTTGGGATATGCCTGAGAGCATGTCTGCTTCAGTGCTTCTACTTTCATTTTCTGCTGCTCTTGTTATCGGGAGCAGTGTTGCTGCATGCTTCTGCAAAAGGCACTGGCATGCTAAGTATCAAGTTTTGCTTGCTGTTCTGACTGATCAACATCTCATGTCGTTTCAGTTGGCGAAACAAAAGCTGAAGTGTGTTCTTAACACTTCCTAGCATGAAGTCAGACAAGTGA
Grupo externo filogenia do Arthur	JN558107	Pelagodinium beii	Puerto Rico	Orbulina universa	Pochon,X., Putnam,H.M., Burki,F. and Gates,R.D.	Identifying and characterizing alternative molecular markers for the symbiotic and free-living dinoflagellate genus Symbiodinium	Published	2012		Pelagodinium beii voucher RCC1491 clone 2 5.8S ribosomal RNA gene, partial sequence; internal transcribed spacer 2, complete sequence; and 28S ribosomal RNA gene, partial sequence	GTGAATTGCAGAACTCCGTGAACCAATGGATCTTTGAACGTGCATTGCACTCTCGGGATATCCCTGGGAGTATGCCTGCTTCAGTGCTTGTGGAATCCTCATGCAGGTGCTTGTCCATCTTGGATGTGCCTGCGTCTTTGTGTGCCATGGCTCTGTCTTCTGGGCGGAGTTAGTGGCGCATTCAGGGTTAGCGATTGCTCTGGCATCTGCAACTTGTGAAGTACACTCCTGTGCATCTGCTGGTTGTGTTGCCTCAAAGAGCTTTCTGACATAGCTCCGGCTATCTCCTGCACAGCATGAAGTCAGGTCAGCAAACCCGCTGAATTTAAGCATATAAGTAAGCGGAGGAAAAGGAACTAAATAGGATTCCCTTAGTAATGGCGAACGAACAGGGATGAG…
Sequências do Arthur	KJ189564.1	103C3_CCMR0093 _ C1/C3	Abrolhos	Mussismilia braziliensis	Silva-Lima,A.W., Walter,J.M., Garcia,G.D., Ramires,N., Ank,G.,Meirelles,P.M., Nobrega,A.F., Siva-Neto,I.D., Moura,R.L.,Salomon,P.S., Thompson,C.C. and Thompson,F.L.	Multiple Symbiodinium Strains Are Hosted by the Brazilian Endemic Corals Mussismilia spp.	Published	2015	Isolate culture	Symbiodinium sp. clade C strain 103C3 5.8S ribosomal RNA gene and internal transcribed spacer 2, partial sequence	AACCAATGGCCTCCTGAACGTGCGTTGCACTCTTGGGATTTCCTGAGAGTATGTCTGCTTCAGTGCTTAACTTGCCCCAACTTTGCAAGCAGGATGTGTTTCTGCCTTGCGTTCTTATGAGCTATTGCCCTCTGAGCCAATGGCTTGTTAATTGCTTGGTTCTTGCAAAATGCTTTGCSCGCTGTTATTCAAGTTTCTACCTTCAWGGTTTTACTTGAGTGACGCTGCTCATGCTTGCAACCGCTGGGATGCAGGTGCATGCCTCTAGCATGAAGTCAGACAAGTGA
Sequências do Arthur	KJ189555.1	103C5_CCMR0095 _ A4	Abrolhos	Mussismilia braziliensis	Silva-Lima,A.W., Walter,J.M., Garcia,G.D., Ramires,N., Ank,G.,Meirelles,P.M., Nobrega,A.F., Siva-Neto,I.D., Moura,R.L.,Salomon,P.S., Thompson,C.C. and Thompson,F.L.	Multiple Symbiodinium Strains Are Hosted by the Brazilian Endemic Corals Mussismilia spp.	Published	2015	Isolate culture	Symbiodinium sp. clade A strain 103C5_m5 5.8S ribosomal RNA gene, partial sequence; internal transcribed spacer 2, complete sequence; and 28S ribosomal RNA gene, partial sequence	TGAATTGCAGAACTCCGTGAACCAATGGCCTCTTGAACGTGCATTGCGCTCTTGGGATATGCCTGAGAGCATGTCTGCTTTCAGTGCTTCTACTTTCATTTTCTGCTGCTCTTGTTATCGGGAGCAGTGTTGCTGCATGCTTCTGCAAAAGGCACTGGCATGCTAAGTATCAAGTTTTGCTTGCTGTTCTGACTGATCAACATCTCATGTCGTTTCAGTTGGCGAAACAAAAGCTGAAGTGTGTTCTTAACACTTCCTAGCATGAAGTCAGACAAGTGAACCCGCTGAACTTAAGCATATGGATCCCCCCA
Sequências do Arthur	KJ189559.1	043D10_CCMR0100 _ A4	Abrolhos	Mussismilia braziliensis	Silva-Lima,A.W., Walter,J.M., Garcia,G.D., Ramires,N., Ank,G.,Meirelles,P.M., Nobrega,A.F., Siva-Neto,I.D., Moura,R.L.,Salomon,P.S., Thompson,C.C. and Thompson,F.L.	Multiple Symbiodinium Strains Are Hosted by the Brazilian Endemic Corals Mussismilia spp.	Published	2015	Isolate culture	Symbiodinium sp. clade A strain 043D10 5.8S ribosomal RNA gene, partial sequence; internal transcribed spacer 2, complete sequence; and 28S ribosomal RNA gene, partial sequence	AACCAATGGCCTCTTGAACGTGCATTGCGCTCTTGGGATATGCCTGAGAGCATGTCTGCTTCAGTGCTTCTACTTTCATTTTCTGCTGCTCTTGTTATCGGGAGCAGTGTTGCTGCATGCTTCTGCAAAAGGCACTGGCATGCTAAGTATCAAGTTTTGCTTGCTGTTCTGACTGATCAACATCTCATGTCGTTTCAGTTGGCGAAACAAAAGCTGAAGTGTGTTCTTAACACTTCCTAGCATGAAGTCAGACAAGTGAACCCGCTGAACTTAAGCATATGG
Teschima et al 2019	MH931886.1	Cladocopium sp. C1	Ascension Island (ASC)	Favia gravida	Teschima,M.M., Garrido,A., Paris,A., Nunes,F.L. and Zilberberg,C.	Biogeography of the endosymbiotic dinoflagellates (Symbiodiniaceae) community associated with the brooding coral Favia gravida in the Atlantic Ocean	Published	2019	Isolate	Cladocopium sp. C1 isolate ASC01 5.8S ribosomal RNA gene, partial sequence; internal transcribed spacer 2, complete sequence; and large subunit ribosomal RNA gene, partial sequence	TCTTGGGATTTCCTGAGAGTATGTCTGCTTCAGTGCTTAACTTGCCCCAACTTTGCAAGCAGGATGTGTTTCTGCCTTGCGTTCTTATGAGCTATTGCCCTCTGAGCCAATGGCTTGTTAATTGCTTGGTTCTTGCAAAATGCTTTGCGCGCTGTTATTCAGGTTTCTACCTTCGTGGTTTTACTTGAGTGACGCTGCTCATGCTTGCAACCGCTGGGATGCAGGTGCATGCCTCTAGCATGAAGTCAGACAAGTGAACCCGCTGAACTTAAGCATATGGATCCC
Teschima et al 2019	MH931879.1	Cladocopium sp. C1	Atol das Rocas	Favia gravida	Teschima,M.M., Garrido,A., Paris,A., Nunes,F.L. and Zilberberg,C.	Biogeography of the endosymbiotic dinoflagellates (Symbiodiniaceae) community associated with the brooding coral Favia gravida in the Atlantic Ocean	Published	2019	Isolate RA303	Cladocopium sp. C1 isolate RA303 5.8S ribosomal RNA gene, partial sequence; internal transcribed spacer 2, complete sequence; and large subunit ribosomal RNA gene, partial sequence	TCTTGGGATTTCCTGAGAGTATGTCTGCTTCAGTGCTTAACTTGCCCCAACTTTGCAAGCAGGATGTGTTTCTGCCTTACGTTCTTATGAGCTATTGCCCTCTGAGCCAATGGCTTGTTAATTGCTTGGTTCTTGCAAAATGCTTTGCGCGCTGTTATTCGGTTTCTACCTTCGTGGTTTTACTTGAGTGACGCTGCTCATGCTTGCAACCGCTGGGATGCAGGTGCATGCCTCTAGCATGAAGTCAGACAAGTGAACCCGCTGAACTTAAGCATATGGATCCC
Teschima et al 2019	MH931885.1	Cladocopium sp. C1	Atol das Rocas	Favia gravida	Teschima,M.M., Garrido,A., Paris,A., Nunes,F.L. and Zilberberg,C.	Biogeography of the endosymbiotic dinoflagellates (Symbiodiniaceae) community associated with the brooding coral Favia gravida in the Atlantic Ocean	Published	2019	Isolate RA499	Cladocopium sp. C1 isolate RA499 5.8S ribosomal RNA gene, partial sequence; internal transcribed spacer 2, complete sequence; and large subunit ribosomal RNA gene, partial sequence	TCTTGGGATTTCCTGAGAGTATGTCTGCTTCAGTGCTTAACTTGCCCCAACTTTGCAAGCAGGATGTGTTTCTGCCTTGCGTTCTTATGAGCTATTGCCCTCTGAGCCAATGGCTTGTTAATTGCTTGGTTCTTGCAAAATGCTTTGCGCGCTGTTATTCAAGTTTCTACCTTCGTGGTTTTACTTGAGTGACGCTGCTCATGCTTGCAACCGCTGGGATGCAGGTGCATGYCTCTAGCATGAAGCCAGACAAGTGAACCCGCTGAACTTAAGCATATGGATCCC
Teschima et al 2019	MH931895.1	Cladocopium sp. C1	Santa Helena, Asccencion Island	Favia gravida	Teschima,M.M., Garrido,A., Paris,A., Nunes,F.L. and Zilberberg,C.	Biogeography of the endosymbiotic dinoflagellates (Symbiodiniaceae) community associated with the brooding coral Favia gravida in the Atlantic Ocean	Published	2019	Isolate ASC9	Cladocopium sp. C1 isolate ASC9 5.8S ribosomal RNA gene, partial sequence; internal transcribed spacer 2, complete sequence; and large subunit ribosomal RNA gene, partial sequence	TCTTGGGATTTCCTGAGAGTATGTCTGCTTCAGTGCTTAACTTGCCCCAACTTTGCAAGCAGGATGTGTTTCTGCCTTGCGTTCTTATGAGCTATTGCCCTCTGAGCCAATGGCTTGTTAATTGCTTGGTTCTTGCAAAATGCTTTGCGCGCTGTTATTCAGGTTTCTACCTTCGTGGTTTTACTTGAGTGACGCTGCTCATGCTTGCAACCGCTGGGATGCAGGTGCATGCCTCTAGCATGAAGTCAGACAAGTGAACCCGCTGAACTTAAGCATATGGATCCC
Teschima et al 2019	MH931946.1	Cladocopium sp. C1	Paraiba, Brazil	Favia gravida	Teschima,M.M., Garrido,A., Paris,A., Nunes,F.L. and Zilberberg,C.	Biogeography of the endosymbiotic dinoflagellates (Symbiodiniaceae) community associated with the brooding coral Favia gravida in the Atlantic Ocean	Published	2019	Isolate JP211	Cladocopium sp. C1 isolate JP211 5.8S ribosomal RNA gene, partial sequence; internal transcribed spacer 2, complete sequence; and large subunit ribosomal RNA gene, partial sequence	TCTTGGGATTTCCTGAGAGTATGTCTGCTTCAGTGCTTAACTTGCCCCAACTTTGCAAGCAGGATGTGTTTCTGCCTTGCGTTCTTATGAGCTATTGCCCTCTGAGCCAATGGCTTGTTAATTGCTTGGTTCTTGCAAAATGCTTTGCGCGCTGTTATTCAGGTTTCTACCTTCGTGGTTTTACTTGAGTGACGCTGCTCATGCTTGCAACCGCTGGGATGCAGGTGCATGCCTCTAGCATGAAGTCAGACAAGTGAACCCGCTGAACTTAAGCATATGGATCCC
Teschima et al 2019	MH931954.1	Cladocopium sp. C1	Pernambuco, Brazil	Favia gravida	Teschima,M.M., Garrido,A., Paris,A., Nunes,F.L. and Zilberberg,C.	Biogeography of the endosymbiotic dinoflagellates (Symbiodiniaceae) community associated with the brooding coral Favia gravida in the Atlantic Ocean	Published	2019	Isolate PE09	Cladocopium sp. C1 isolate PE09 5.8S ribosomal RNA gene, and internal transcribed spacer 2, region	TGTCTGCTTCAGTGCTTAACTTGCCCCAACTTTGCAAGCAGGATGTGTTTCTGCCTTGCGTTCTTATGAGCTATTGCCCTCTGAGCCAATGGCTTGTTAATTGCTTGGTTCTTGCAAAATGCTTTGCGCGCTGTTATTCAGGTTTCTACCTTCGTGGTTTTACTTGAGTGACGCTGCTCATGCTTGCAACCGCTGGGATGCAGGTGCATGCCTCTAGCATGAAGTCAGACAAGTGAACCCGCTGAACTTAAGCATATGGATCCC
Teschima et al 2019	MH931901.1	Cladocopium sp. C1	Trindade	Favia gravida	Teschima,M.M., Garrido,A., Paris,A., Nunes,F.L. and Zilberberg,C.	Biogeography of the endosymbiotic dinoflagellates (Symbiodiniaceae) community associated with the brooding coral Favia gravida in the Atlantic Ocean	Published	2019	Isolate TR02	Cladocopium sp. C1 isolate TR02 5.8S ribosomal RNA gene, partial sequence; internal transcribed spacer 2, complete sequence; and large subunit ribosomal RNA gene, partial sequence	TCTTGGGATTTCCTGAGAGTATGTCTGCTTCAGTGCTTAACTTGCCCCAACTTTGCAAGCAGGATGTGTTTCTGCCTTGCGTTCTTATGAGCTATTGCCCTCTGAGCCAATGGCTTGTTAATTGCTTGGTTCTTGCAAAATGCTTTGCGCGCTGTTATTCAGGTTTCTACCTTCGTGGTTTTACTTGAGTGACGCTGCTCATGCTTGCAACCGCTGGGATGCAGGTGCATGCCTCTAGCATGAAGTCAGACAAGTGAACCCGCTGAACTTAAGCATATGGATCCC
Teschima et al 2019	MH931909.1	Cladocopium sp. C1	Trindade, Brazil	Favia gravida	Teschima,M.M., Garrido,A., Paris,A., Nunes,F.L. and Zilberberg,C.	Biogeography of the endosymbiotic dinoflagellates (Symbiodiniaceae) community associated with the brooding coral Favia gravida in the Atlantic Ocean	Published	2019	Isolate TR294	Cladocopium sp. C1 isolate TR294 5.8S ribosomal RNA gene, partial sequence; internal transcribed spacer 2, complete sequence; and large subunit ribosomal RNA gene, partial sequence	TCTTGGGATTTCCTGAGAGTATGTCTGCTTCAGTGCTTAACTTGCCCCAACTTTGCAAGCAGGATGTGTTTCTGCCTTGCGTTCTTATGAGCTATTGCCCTCTGAGCCAATGGCTTGTTAATTGCTTGGTTCTTGCAAAATGCTTTGCGCGCTGTTATTCAAGTTTCTACCTTCGTGGTTTTACTTGAGTGACGCTGCTCATGCTTGCAACCGCTGGGATGCAGGTGCATGCTTCTAGCATGAAGTCAGACAAGTGAACCCGCTGAACTTAAGCATATGGATCCC
Teschima et al 2019	MH931989.1	Cladocopium sp. C1	Trindade, Brazil	Favia gravida	Teschima,M.M., Garrido,A., Paris,A., Nunes,F.L. and Zilberberg,C.	Biogeography of the endosymbiotic dinoflagellates (Symbiodiniaceae) community associated with the brooding coral Favia gravida in the Atlantic Ocean	Published	2019	Isolate TR01	Cladocopium sp. C1 isolate TR01 5.8S ribosomal RNA gene, partial sequence; internal transcribed spacer 2, complete sequence; and large subunit ribosomal RNA gene, partial sequence	TCTTGGGATTTCCTGAGAGTATGTCTGCTTCAGTGCTTAACTTGCCCCAACTTTGCAAGCAGGATGTGTTTCTGCCTTGCGTTCTTATGAGCTATTGCCCTCTGAGCCAATGGCTTGTTAATTGCTTGGTTCTTGCAAAATGCTTTGCGCGCTGTTATTCAGGTTTCTACCTTCGTGGTTTTACTTGAGTGACGCTGCTCATGCTTGCAACCGCTGGGATGCAGGTGCATGCCTCTAGCATGAAGTCAGACAAGTGAACCCGCTGAACTTAAGCATATGGATCCC
Teschima et al 2019	MH932001.1	Cladocopium sp. C1	Trindade, Brazil	Favia gravida	Teschima,M.M., Garrido,A., Paris,A., Nunes,F.L. and Zilberberg,C.	Biogeography of the endosymbiotic dinoflagellates (Symbiodiniaceae) community associated with the brooding coral Favia gravida in the Atlantic Ocean	Published	2019	Isolate TR79	Cladocopium sp. C1 isolate TR79 5.8S ribosomal RNA gene, partial sequence; internal transcribed spacer 2, complete sequence; and large subunit ribosomal RNA gene, partial sequence	TCTTGGGATTTCCTGAGAGTATGTCTGCTTCAGTGCTTAACTTGCCCCAACTTTGCAAGCAGGATGTGTTTCTGCCTTGCGTTCTTATGAGCTATTGCCCTCTGAGCCAATGGCTTGTTAATTGCTTGGTTCTTGCAAAATGCTTTGCGCGCTGTTATTCAGGTTTCTACCTTCGTGGTTTTACTTGAGTGACGCTGCTCATGCTTGCAACCGCTGGGATGCAGGTGCATGCCTCTAGCATGAAGTCAGACAAGTGAACCCGCTGAACTTAAGCATATGGATCCC
Teschima et al 2019	MH931936.1	Cladocopium sp. C3	Ceará, Brazil	Favia gravida	Teschima,M.M., Garrido,A., Paris,A., Nunes,F.L. and Zilberberg,C.	Biogeography of the endosymbiotic dinoflagellates (Symbiodiniaceae) community associated with the brooding coral Favia gravida in the Atlantic Ocean	Published	2019	Isolate FZ32	Cladocopium sp. C3 isolate FZ32 5.8S ribosomal RNA gene, partial sequence; internal transcribed spacer 2, complete sequence; and large subunit ribosomal RNA gene, partial sequence	TTCCTGAGAGTATGTCTGCTTCAGTGCTTAACTTGCCCCAACTTTGCAAGCAGGAWGTGTTTCTGCCTTRCGTTCTTATGAGCTATTGCCCTCTGAGCCAATGGCTTGTTAATTGCTTGGTTCTTGCAAAATGCTTTGCGCGCTGTTATTCAAGTTTCTACCTTCGTGGTTTTACTTGAGTGACGCTGCTCATGCTTGCAACCGCTGGGATGCAGGTGCATGCCTCTAGCATGAAGYCAGACAAGTGAACCCGCTGAACTTAAGCATATRGATCCC
Teschima et al 2019	MH931896.1	Cladocopium sp. C3	Rio Grande do Norte	Favia gravida	Teschima,M.M., Garrido,A., Paris,A., Nunes,F.L. and Zilberberg,C.	Biogeography of the endosymbiotic dinoflagellates (Symbiodiniaceae) community associated with the brooding coral Favia gravida in the Atlantic Ocean	Published	2019	Isolate RN34	Cladocopium sp. C3 isolate RN34 5.8S ribosomal RNA gene, partial sequence; internal transcribed spacer 2, complete sequence; and large subunit ribosomal RNA gene, partial sequence	TTCCTGAGAGTATGTCTGCTTCAGTGCTTAACTTGCCCCAACTTTGCAAGCAGGATGTGTTTCTGCCTTRCGTTCTTATGAGCTATTGCCCTCTGAGCCAATGGCTTGTTAATTGCTTGGTTCTTGCAAAATGCTTTGCGCGCTGTTATTCAAGTTTCTACCTTCGTGRTTTTACTTGAGTGACGCTGCTCATGCTTGYAACCGCTGGGATGCAGGTGCATGCCTCTAGCATGAAGYCAGACAAGTGAACCCGCTGAACTTAAGCATATGGATCCC
Teschima et al 2019	MH931958.1	Cladocopium sp. C3	Porto Seguro, Brazil	Favia gravida	Teschima,M.M., Garrido,A., Paris,A., Nunes,F.L. and Zilberberg,C.	Biogeography of the endosymbiotic dinoflagellates (Symbiodiniaceae) community associated with the brooding coral Favia gravida in the Atlantic Ocean	Published	2019	isolate PS01	Cladocopium sp. C3 isolate PS01 5.8S ribosomal RNA gene, partial sequence; internal transcribed spacer 2, complete sequence; and large subunit ribosomal RNA gene, partial sequence	TCTTGGGATTTCCTGAGAGTATGTCTGCTTCAGTGCTTAACTTGCCCCAACTTTGCAAGCAGGATGTGTTTCTGCCTTGCGTTCTTATGAGCTATTGCCCTCTGAGCCAATGGCTTGTTAATTGCTTGGTTCTTGCAAAATGCTTTGCGCGCTGTTATTCAAGTTTCTACCTTCGTGGTTTTACTTGAGTGACGCTGCTCATGCTTGYAACCGCTGGGATGCAGGTGCATGCCTCTAGCATGAAGYCAGACAAGTGAACCCGCTGAACTTAAGCATATRGATCCC
Teschima et al 2019	MH931857.1	Cladocopium sp. C3	Abrolhos, Brazil	Favia gravida	Teschima,M.M., Garrido,A., Paris,A., Nunes,F.L. and Zilberberg,C.	Biogeography of the endosymbiotic dinoflagellates (Symbiodiniaceae) community associated with the brooding coral Favia gravida in the Atlantic Ocean	Published	2019	Isolate AB107	Cladocopium sp. C3 isolate AB107 5.8S ribosomal RNA gene, partial sequence; internal transcribed spacer 2, complete sequence; and large subunit ribosomal RNA gene, partial sequence	TCTTGGGATTTCCTGAGAGTATGTCTGCTTCAGTGCTTAACTTGCCCCAACTTTGCAAGCAGGATGKGTTTCTGCCTTGCGTTCTTATGAGCTATTGCCCTCTGAGCCAATGGCTTGTTAATTGCTTGGTTCTTGCAAAATGCTTTGCGCGCTGTTATTCAAGTTTCTACCTTCGTGGTTTTACTTGAGTGACGCTGCTCATGCTTGCAACCGCTGGGATGCAGGTGCATGCCTCTAGCATGAAGYCAGACAAGTGAACCCGCTGAACTTAAGCATATRGATCCC
Teschima et al 2019	MH931878.1	Cladocopium sp. C3	Abrolhos, Brazil	Favia gravida	Teschima,M.M., Garrido,A., Paris,A., Nunes,F.L. and Zilberberg,C.	Biogeography of the endosymbiotic dinoflagellates (Symbiodiniaceae) community associated with the brooding coral Favia gravida in the Atlantic Ocean	Published	2019	Isolate AB81	Cladocopium sp. C3 isolate AB81 5.8S ribosomal RNA gene, partial sequence; internal transcribed spacer 2, complete sequence; and large subunit ribosomal RNA gene, partial sequence	TCTTGGGATTTCCTGAGAGTATGTCTGCTTCAGTGCTTAACTTGCCCCAACTTTGCAAGCAGGATGKGTTTCTGCCTTGCGTTCTTATGAGCTATTGCCCTCTGAGCCAATGGCTTGTTAATTGCTTGGTTCTTGCAAAATGCTTTGCGCGCTGTTATTCAAGTTTCTACCTTCGTGGTTTTACTTGAGTGACGCTGCTCATGCTTGCAACCGCTGGGATGCAGGTGCATGCCTCTAGCATGAAGTCAGACAAGTGAACCCGCTGAACTTAAGCATATRGATCCC
Teschima et al 2019	MH931945.1	Cladocopium sp. C3	Ceara, Brazil	Favia gravida	Teschima,M.M., Garrido,A., Paris,A., Nunes,F.L. and Zilberberg,C.	Biogeography of the endosymbiotic dinoflagellates (Symbiodiniaceae) community associated with the brooding coral Favia gravida in the Atlantic Ocean	Published	2019	Isolate FZ41	Cladocopium sp. C3 isolate FZ41 5.8S ribosomal RNA gene, partial sequence; internal transcribed spacer 2, complete sequence; and large subunit ribosomal RNA gene, partial sequence	TTCCTGAGAGTATGTCTGCTTCAGTGCTTAACTTGCCCCAACTTTGCAAGCAGGAWGTGTTTCTGCCTTRCGTTCTTATGAGCTATTGCCCTCTGAGCCAATGGCTTGTTAATTGCTTGGTTCTTGCAAAATGCTTTGCGCGCTGTTATTCAAGTTTCTACCTTCGTGGTTTTACTTGAGTGACGCTGCTCATGCTTGCAACCGCTGGGATGCAGGTGCATGCCTCTAGCATGAAGYCAGACAAGTGAACCCGCTGAACTTAAGCATATRGATCCC
Teschima et al 2019	MH931900.1	Cladocopium sp. C3	Rio Grande do Norte, Brazil	Favia gravida	Teschima,M.M., Garrido,A., Paris,A., Nunes,F.L. and Zilberberg,C.	Biogeography of the endosymbiotic dinoflagellates (Symbiodiniaceae) community associated with the brooding coral Favia gravida in the Atlantic Ocean	Published	2019	IsolateRN43	Cladocopium sp. C3 isolate RN43 5.8S ribosomal RNA gene, partial sequence; internal transcribed spacer 2, complete sequence; and large subunit ribosomal RNA gene, partial sequence	TTCCTGAGAGTATGTCTGCTTCAGTGCTTAACTTGCCCCAACTTTGCAAGCAGGATGTGTTTCTGCCTTRCGTTCTTATGAGCTATTGCCCTCTGAGCCAATGGCTTGTTAATTGCTTGGTTCTTGCAAAATGCTTTGCGCGCTGTTATTCAAGTTTCTACCTTCGTGRTTTTACTTGAGTGACGCTGCTCATGCTTGYAACCGCTGGGATGCAGGTGCATGCCTCTAGCATGAAGYCAGACAAGTGAACCCGCTGAACTTAAGCATATGGATCCC
Teschima et al 2019	MH931910.1	Cladocopium sp. C3	Fernando de Noronha	Favia gravida	Teschima,M.M., Garrido,A., Paris,A., Nunes,F.L. and Zilberberg,C.	Biogeography of the endosymbiotic dinoflagellates (Symbiodiniaceae) community associated with the brooding coral Favia gravida in the Atlantic Ocean	Published	2019	Isolate FN100	Cladocopium sp. C3 isolate FN100 5.8S ribosomal RNA gene, partial sequence; internal transcribed spacer 2, complete sequence; and large subunit ribosomal RNA gene, partial sequence	TCTTGGGATTTCCTGAGAGTATGTCTGCTTCAGTGCTTAACTTGCCCCAACTTTGCAAGCAGGATGTGTTTCTGCCTTGCGTTCTTATGAGCTATTGCCCTCTGAGCCAATGGCTTGTTAATTGCTTGGTTCTTGCAAAATGCTTTGCGCGCTGTTATTCAAGTTTCTACCTTCGTGGTTTTACTTGAGTGACGCTGCTCATGCTTGCAACCGCTGGGATGCAGGTGCATGCCTCTAGCATGAAGTCAGACAAGTGAACCCGCTGAACTTAAGCATATGGATCCC
Teschima et al 2019	MH931935.1	Cladocopium sp. C3	Fernando de Noronha	Favia gravida	Teschima,M.M., Garrido,A., Paris,A., Nunes,F.L. and Zilberberg,C.	Biogeography of the endosymbiotic dinoflagellates (Symbiodiniaceae) community associated with the brooding coral Favia gravida in the Atlantic Ocean	Published	2019	Isolate FN98	Cladocopium sp. C3 isolate FN98 5.8S ribosomal RNA gene, partial sequence; internal transcribed spacer 2, complete sequence; and large subunit ribosomal RNA gene, partial sequence	TCTTGGGATTTCCTGAGAGTATGTCTGCTTCAGTGCTTAACTTGCCCCAACTTTGCAAGCAGGATGTGTTTCTGCCTTGCGTTCTTATGAGCTATTGCCCTCTGAGCCAATGGCTTGTTAATTGCTTGGTTCTTGCAAAATGCTTTGCGCGCTGTTATTCAAGTTTCTACCTTCGTGGTTTTACTTGAGTGACGCTGCTCATGCTTGCAACCGCTGGGATGCAGGTGCATGCCTCTAGCATGAAGTCAGACAAGTGAACCCGCTGAACTTAAGCATATGGATCCC
Teschima et al 2019	MH931955.1	Cladocopium sp. C3	Pernambuco, Brazil	Favia gravida	Teschima,M.M., Garrido,A., Paris,A., Nunes,F.L. and Zilberberg,C.	Biogeography of the endosymbiotic dinoflagellates (Symbiodiniaceae) community associated with the brooding coral Favia gravida in the Atlantic Ocean	Published	2019	Isolate PE12	Cladocopium sp. C3 isolate PE12 5.8S ribosomal RNA gene, and internal transcribed spacer 2, region	TTCAGTGCTTAACTTGCCCCAACTTTGCAAGCAGGATGTGTTTCTGCCTTGCGTTCTTATGAGCTATTGCCCTCTGAGCCAATGGCTTGTTAATTGCTTGGTTCTTGCAAAATGCTTTGCGCGCTGTTATTCAAGTTTCTACCTTCGTGRTTTTACTTGAGTGACGCTGCTCATGCTTGCAACCGCTGGGATGCAGGTGCATGCCTCTAGCATGAAGTCAGACAAGTGAACCCGCTGAACTTAAGCATATGGATCCC
Teschima et al 2019	MH931988.1	Cladocopium sp. C3	Porto Seguro, Brazil	Favia gravida	Teschima,M.M., Garrido,A., Paris,A., Nunes,F.L. and Zilberberg,C.	Biogeography of the endosymbiotic dinoflagellates (Symbiodiniaceae) community associated with the brooding coral Favia gravida in the Atlantic Ocean	Published	2019	Isolate PS9	Cladocopium sp. C3 isolate PS9 5.8S ribosomal RNA gene, partial sequence; internal transcribed spacer 2, complete sequence; and large subunit ribosomal RNA gene, partial sequence	TCTTGGGATTTCCTGAGAGTATGTCTGCTTCAGTGCTTAACTTGCCCCAACTTTGCAAGCAGGATGTGTTTCTGCCTTGCGTTCTTATGAGCTATTGCCCTCTGAGCCAATGGCTTGTTAATTGCTTGGTTCTTGCAAAATGCTTTGCGCGCTGTTATTCAAGTTTCTACCTTCGTGGTTTTACTTGAGTGACGCTGCTCATGCTTGCAACCGCTGGGATGCAGGTGCATGCCTCTAGCATGAAGTCAGACAAGTGAACCCGCTGAACTTAAGCATATRGATCCC
Teschima et al 2019	MH931953.1	Cladocopium sp. C130	Paraiba, Brazil	Favia gravida	Teschima,M.M., Garrido,A., Paris,A., Nunes,F.L. and Zilberberg,C.	Biogeography of the endosymbiotic dinoflagellates (Symbiodiniaceae) community associated with the brooding coral Favia gravida in the Atlantic Ocean	Published	2019	Isolate JP263	Cladocopium sp. C130 isolate JP263 5.8S ribosomal RNA gene and internal transcribed spacer 2, partial sequence	TCTTGGGATTTCCTGAGAGTATGTCTGCTTCAGTGCTTAACTTGCCCCAACTTTGCAAGCAGGATGTGTTTCTGCCTTGCGTTCTTATGAGCTATTGCCCTCTGAGCCAATGGCTTGTTAATTGCTTGGTTCTTGCAAAATGCTTTGCGCGCTGTTATTCAGGTTTCTACCTTCATGGTTTTACTTGAGTGACGCTGCTCATGCTTGCAACCGCTGGGATGCAGGTGCATGCCTCT
Teschima et al 2019	MH931830.1	Symbiodinium linucheae	Atol das Rocas	Favia gravida	Teschima,M.M., Garrido,A., Paris,A., Nunes,F.L. and Zilberberg,C.	Biogeography of the endosymbiotic dinoflagellates (Symbiodiniaceae) community associated with the brooding coral Favia gravida in the Atlantic Ocean	Published	2019	Isolate AR42	Symbiodinium linucheae isolate AR42 5.8S ribosomal RNA gene, partial sequence; internal transcribed spacer 2, complete sequence; and large subunit ribosomal RNA gene, partial sequence	CTCTTGGGATATGCCTGAGAGCATGTCTGCTTCAGTGCTTCTACTTTCATTTTCTGCTGCTCTTGTTATCGGGAGCAGTGTTGCTGCATGCTTCTGCAAAAGGCACTGGCATGCTAAGTATCAAGTTTTGCTTGCTGTTCTGACTGATCAACATCTCATGTCGTTTCAGTTGGCGAAACAAAAGCTGAAGTGTGTTCTTAACACTTCCTAGCATGAAGTCAGACAAGTGAACCCGCTGAACTTAAGCATATGGATCCCA
Teschima et al 2019	MH931831.1	Symbiodinium linucheae	Atol das Rocas	Favia gravida	Teschima,M.M., Garrido,A., Paris,A., Nunes,F.L. and Zilberberg,C.	Biogeography of the endosymbiotic dinoflagellates (Symbiodiniaceae) community associated with the brooding coral Favia gravida in the Atlantic Ocean	Published	2019	Isolate AR48	Symbiodinium linucheae isolate AR48 5.8S ribosomal RNA gene, partial sequence; internal transcribed spacer 2, complete sequence; and large subunit ribosomal RNA gene, partial sequence	CTCTTGGGATATGCCTGAGAGCATGTCTGCTTCAGTGCTTCTACTTTCATTTTCTGCTGCTCTTGTTATCGGGAGCAGTGTTGCTGCATGCTTCTGCAAAAGGCACTGGCATGCTAAGTATCAAGTTTTGCTTGCTGTTCTGACTGATCAACATCTCATGTCGTTTCAGTTGGCGAAACAAAAGCTGAAGTGTGTTCTTAACACTTCCTAGCATGAAGTCAGACAAGTGAACCCGCTGAACTTAAGCATATGGATCCCA
Teschima et al 2019	MH931847.1	Symbiodinium linucheae	Fernando de Noronha	Favia gravida	Teschima,M.M., Garrido,A., Paris,A., Nunes,F.L. and Zilberberg,C.	Biogeography of the endosymbiotic dinoflagellates (Symbiodiniaceae) community associated with the brooding coral Favia gravida in the Atlantic Ocean	Published	2019	Isolate FN332	Symbiodinium linucheae isolate FN332 internal transcribed spacer 2 and large subunit ribosomal RNA gene, partial sequence	GCTTCTACTTTCATTTTCTGCTGCTCTTGTTATCGGGAGCAGTGTTGCTGCATGCTTCTGCAAAAGGCACTGGCATGCTAAGTATCAAGTTTTGCTTGCTGTTCTGACTGATCAACATCTCATGTCGTTTCAGTTGGCGAAACAAAAGCTGAAGTGTGTTCTTAACACTTCCTAGCATGAAGTCAGACAAGTGAACCCGCTGAACTTAAGCATATGGATCCCA
Teschima et al 2019	MH931849.1	Symbiodinium linucheae	Paraiba,Brazil	Favia gravida	Teschima,M.M., Garrido,A., Paris,A., Nunes,F.L. and Zilberberg,C.	Biogeography of the endosymbiotic dinoflagellates (Symbiodiniaceae) community associated with the brooding coral Favia gravida in the Atlantic Ocean	Published	2019	isolate PB162	Symbiodinium linucheae isolate PB162 5.8S ribosomal RNA gene, partial sequence; internal transcribed spacer 2, complete sequence; and large subunit ribosomal RNA gene, partial sequence	TCTTGGGATATGCCTGAGAGCATGTCTGCTTCATTGCTTCTACTTTCATTTTCTGCTGCTCTTGTTATCGGGAGCAGTGTTGCTGCATGCTTCTGCAAAAGGCACTGGCATGCTAAGTATCAAGTTTTGCTTGCTGTTCTGACTGATCAACATCTCATGTCGTTTCAGTTGGCGAAACAAAAGCTGAAGTGTGTTCTTAACACTTCCTAGCATGAAGTCAGACAAGTGAACCCGCTGAACTTAAGCATATGGATCCCA
Teschima et al 2019	MH931855.1	Symbiodinium linucheae	Pernambuco,Brazil	Favia gravida	Teschima,M.M., Garrido,A., Paris,A., Nunes,F.L. and Zilberberg,C.	Biogeography of the endosymbiotic dinoflagellates (Symbiodiniaceae) community associated with the brooding coral Favia gravida in the Atlantic Ocean	Published	2019	isolate PE15	Symbiodinium linucheae isolate PE15 5.8S ribosomal RNA gene, partial sequence; internal transcribed spacer 2, complete sequence; and large subunit ribosomal RNA gene, partial sequence	TTGGGATATGCCTGAGAGCATGTCTGCTTCAGTGCTTCTACTTTCATTTTCTGCTGCTCTTGTTATCGGGAGCAGTGTTGCTGCATGCTTCTGCAAAAGGCACTGGCATGCTAAGTATCAAGTTTTGCTTGCTGTTCTGACTGATCAACATCTCATGTCGTTTCAGTTGGCGAAACAAAAGCTGAAGTGTGTTCTTAACACTTCCTAGCATGAAGTCAGACAAGTGAACCCGCTGAACTTAAGCATATGGATCCC
Teschima et al 2019	MH931832.1	Symbiodinium linucheae	Alagoas,Brazil	Favia gravida	Teschima,M.M., Garrido,A., Paris,A., Nunes,F.L. and Zilberberg,C.	Biogeography of the endosymbiotic dinoflagellates (Symbiodiniaceae) community associated with the brooding coral Favia gravida in the Atlantic Ocean	Published	2019	isolate AL2	Symbiodinium linucheae isolate AL2 5.8S ribosomal RNA gene, partial sequence; internal transcribed spacer 2, complete sequence; and large subunit ribosomal RNA gene, partial sequence	CTCTTGGGATATGCCTGAGAGCATGTCTGCTTCAGTGCTTCTACTTTCATTTTCTGCTGCTCTTGTTATCGGGAGCAGTGTTGCTGCATGCTTCTGCAAAAGGCACTGGCATGCTAAGTATCAAGTTTTGCTTGCTGTTCTGACTGATCAACATCTCATGTCGTTTCAGTTGGCGAAACAAAAGCTGAAGTGTGTTCTTAACACTTCCTAGCATGAAGTCAGACAAGTGAACCCGCTGAACTTAAGCATATGGATCCCA
Teschima et al 2019	MH931856.1	Symbiodinium linucheae	Trindade, Brazil	Favia gravida	Teschima,M.M., Garrido,A., Paris,A., Nunes,F.L. and Zilberberg,C.	Biogeography of the endosymbiotic dinoflagellates (Symbiodiniaceae) community associated with the brooding coral Favia gravida in the Atlantic Ocean	Published	2019	Isolate TR261	Symbiodinium linucheae isolate TR261 5.8S ribosomal RNA gene, partial sequence; internal transcribed spacer 2, complete sequence; and large subunit ribosomal RNA gene, partial sequence	GAGAGCATGTCTGCTTCAGGGCTTCTACTTTCATTTTCTGCTGCTCTTGTTATCGGGAGCAGTGTTGCTGCATGCTTCTGCAAAAGGCACTGGCATGCTAAGTATCAAGTTTTGCTTGCTGTTCTGACTGATCAACATCTCATGTCGTTTCAGTTGGCGAAACAAAAGCTGAAGTGTGTTCTTAACACTTCCTAGCATGAAGTCAGACAAGTGAACCCGCTGAACTTAAGCATATGGATCCCA
Teschima et al 2019	MH931845.1	Symbiodinium linucheae	Atol das Rocas	Favia gravida	Teschima,M.M., Garrido,A., Paris,A., Nunes,F.L. and Zilberberg,C.	Biogeography of the endosymbiotic dinoflagellates (Symbiodiniaceae) community associated with the brooding coral Favia gravida in the Atlantic Ocean	Published	2019	Isolate AR335	Symbiodinium linucheae isolate AR333 5.8S ribosomal RNA gene, partial sequence; internal transcribed spacer 2, complete sequence; and large subunit ribosomal RNA gene, partial sequence	CTTGGGATATGCCTGAGAGCATGTCTGCTTCAGTGCTTCTACTTTCATTTTCTGCTGCTCTTGTTATCGGGAGCAGTGTTGCTGCATGCTTCTGCAAAAGGCACTGGCATGCTAAGTATCAAGTTTTGCTTGCTGTTCTGACTGATCAACATCTCATGTCGTTTCAGTTGGCGAAACAAAAGCTGAAGTGTGTTCTTAACACTTCCTAGCATGAAGTCAGACAAGTGAACCCGCTGAACTTAAGCATATGGATCCCA
Teschima et al 2019	MH931846.1	Symbiodinium linucheae	Atol das Rocas	Favia gravida	Teschima,M.M., Garrido,A., Paris,A., Nunes,F.L. and Zilberberg,C.	Biogeography of the endosymbiotic dinoflagellates (Symbiodiniaceae) community associated with the brooding coral Favia gravida in the Atlantic Ocean	Published	2019	Isolate AR335	Symbiodinium linucheae isolate AR335 5.8S ribosomal RNA gene, partial sequence; internal transcribed spacer 2, complete sequence; and large subunit ribosomal RNA gene, partial sequence	GCCTGAGAGCATGTCTGCTTCAGTGCTTCTACTTTCATTTTCTGCTGCTCTTGTTATCGGGAGCAGTGTTGCTGCATGCTTCTGCAAAAGGCACTGGCATGCTAAGTATCAAGTTTTGCTTGCTGTTCTGACTGATCAACATCTCATGTCGTTTCAGTTGGCGAAACAAAAGCTGAAGTGTGTTCTTAACACTTCCTAGCATGAAGTCAGACAAGTGAACCCGCTGAACTTAAGCATATGGATCCCA
Teschima et al 2019	MH931833.1	Symbiodinium linucheae	São Tomé	Favia gravida	Teschima,M.M., Garrido,A., Paris,A., Nunes,F.L. and Zilberberg,C.	Biogeography of the endosymbiotic dinoflagellates (Symbiodiniaceae) community associated with the brooding coral Favia gravida in the Atlantic Ocean	Published	2019	Isolate ST128	Symbiodinium linucheae isolate ST128 5.8S ribosomal RNA gene, partial sequence; internal transcribed spacer 2, complete sequence; and large subunit ribosomal RNA gene, partial sequence	CTCTTGGGATATGCCTGAGAGCATGTCTGCTTCAGTGCTTCTACTTTCATTTTCTGCTGCTCTTGTTATCGGGAGCAGTGTTGCTGCATGCTTCTGCAAAAGGCACTGGCATGCTAAGTATCAAGTTTTGCTTGCTGTTCTGACTGATCAACATCTCATGTCGTTTCAGTTGGCGAAACAAAAGCTGAAGTGTGTTCTTAACACTTCCTAGCATGAAGTCAGACAAGTGAACCCGCTGAACTTAAGCATATGGATCCCA
Teschima et al 2019	MH931843.1	Symbiodinium linucheae	Golfo da Guinea, São Tomé	Favia gravida	Teschima,M.M., Garrido,A., Paris,A., Nunes,F.L. and Zilberberg,C.	Biogeography of the endosymbiotic dinoflagellates (Symbiodiniaceae) community associated with the brooding coral Favia gravida in the Atlantic Ocean	Published	2019	Isolate ST126	Symbiodinium linucheae isolate ST126 5.8S ribosomal RNA gene, and internal transcribed spacer 2, region	TTCAGTGCTTCTACTTTCATTTTCTGCTGCTCTTGTTATCGGGAGCAGTGTTGCTGCATGCTTCTGCAAAAGGCACTGGCATGCTAAGTATCAAGTTTTGCTTGCTGTTCTGACTGATCAACATCTCATGTCGTTTCAGTTGGCGAAACAAAAGCTGAAGTGTGTTCTTAACACTTCCTAGCATGAAGTCAGACAAGTGAACCCGCTGAACTTAAGCATATGGATCCCA
Teschima et al 2019	MH931848.1	Symbiodinium linucheae	Fernando de Noronha	Favia gravida	Teschima,M.M., Garrido,A., Paris,A., Nunes,F.L. and Zilberberg,C.	Biogeography of the endosymbiotic dinoflagellates (Symbiodiniaceae) community associated with the brooding coral Favia gravida in the Atlantic Ocean	Published	2019	Isolate FN334	Symbiodinium linucheae isolate FN334 internal transcribed spacer 2 and large subunit ribosomal RNA gene, partial sequence	TTCATTTTCTGCTGCTCTTGATATCGGGAGCAGTGTTGCTGCATGCTTCTGCAAAAGGCACTGGCATGCTAAGTATCAAGTTTTGCTTGCTGTTCTGACTGATCAACATCTCATGTCGTTTCACTTGGCGAAACAAAAGCTGAAGTGTGTTCTTAACACTTCCTAGCATGAAGTCAGACAAGTGAACCCGCTGAACTTAAGCATATGGATCCCA
Teschima et al 2019	MH931854.1	Symbiodinium linucheae	Paraiba, Brazil	Favia gravida	Teschima,M.M., Garrido,A., Paris,A., Nunes,F.L. and Zilberberg,C.	Biogeography of the endosymbiotic dinoflagellates (Symbiodiniaceae) community associated with the brooding coral Favia gravida in the Atlantic Ocean	Published	2019	Isolate PB225	Symbiodinium linucheae isolate PB255 5.8S ribosomal RNA gene, and internal transcribed spacer 2, region	CTGCTTCATTGCTTCTACTTTCATTTTCTGCTGCTCTTGTTATCGGGAGCAGTGTTGCTGCATGCTTCTGCAAAAGGCACTGGCATGCTAAGTATCAAGTTTTGCTTGCTGTTCTGACTGATCAACATCTCATGTCGTTTCAGTTGGCGAAACAAAAGCTGAAGTGTGTTCTTAACACTTCCTAGCATGAAGTCAGACAAGTGAACCCGCTAAACTTAAGCATATGGATCCC
Teschima et al 2019	MH931844.1	Symbiodinium linucheae	Alagoas, Brazil	Favia gravida	Teschima,M.M., Garrido,A., Paris,A., Nunes,F.L. and Zilberberg,C.	Biogeography of the endosymbiotic dinoflagellates (Symbiodiniaceae) community associated with the brooding coral Favia gravida in the Atlantic Ocean	Published	2019	IsolateAL4	Symbiodinium linucheae isolate AL4 5.8S ribosomal RNA gene, and internal transcribed spacer 2, region	TTCAGTGCTTCTACTTTCATTTTCTGCTGCTCTTGTTATCGGGAGCAGTGTTGCTGCATGCTTCTGCAAAAGGCACTGGCATGCTAAGTATCAAGTTTTGCTTGCTGTTCTGACTGATCAACATCTCATGTCGTTTCAGTTGGCGAAACAAAAGCTGAAGTGTGTTCTTAACACTTCCTAGCATGAAGTCAGACAAGTGAACCCGCTGAACTTAAGCATATGGATCCC
Teschima et al 2019	MH932002.1	Fugacium sp. F3	Atol das Rocas	Favia gravida	Teschima,M.M., Garrido,A., Paris,A., Nunes,F.L. and Zilberberg,C.	Biogeography of the endosymbiotic dinoflagellates (Symbiodiniaceae) community associated with the brooding coral Favia gravida in the Atlantic Ocean	Published	2019	Isolate RA42	Fugacium sp. F3 isolate RA42 5.8S ribosomal RNA gene and internal transcribed spacer 2, partial sequence	CGTTGCACTCTCGGGGTTTCCTGAGAGTATGTCTGCTTCAGTGCTTAGCTTGCCCGACCTTGCRCAAGCGGCTTTGAGTCTGCTTTGCGCTCTTATGAGCCATTGGTTTGTGAAGCCTATGGCTCGTTAAATCGTTGTGTTTGCGAACGAAAAGCTTTGCGCGCTGTTATTCGAGTAAAGTGCCCTTCGGGGTTCTGGGCTTGAGTGACGCTGCTC
Pochon et al. 2012	JN558046.1	C90/C91h	Panama	Sorites spp.	Pochon,X., Putnam,H.M., Burki,F. and Gates,R.D.	Identifying and characterizing alternative molecular markers for the symbiotic and free-living dinoflagellate genus Symbiodinium JOURNAL PLoS ONE 7 (1), E29816 (2012)	Published	2012	clone X1355	Symbiodinium sp. C90 voucher X1355 clone 2 5.8S ribosomal RNA gene, partial sequence; internal transcribed spacer 2, complete sequence; and 28S ribosomal RNA gene, partial sequence	GTGAATTGCAGAACTCCGTGAACCAATGGCCTCCTGAACGTGCGTTGCACTCTTGGGATTTCCTGAGAGTATGTCTGCTTCAGTGCTTAACTTGCCCCAACTTTGCAAGCAGGATGTGTTTCTGCCTTGCGTTCTTATGAGCTATTGCCCTCTGCGCCAATGGCTTGTTAATTGCTTGGTTCTTGCAAAATGCTTTGCGCGCTGTTATTCAAGTTTCTACCTTCAAGTGGTTTTACTTGAGTGACGCTGCTCATGCTTGCAACCGCTGGGATGCAGGTGCATGCCTCTAGCATGAAGTCAGACAAGTGAACCCGCTGAATTTAAGCATATAAGTAAGCGGAGGAAAAGGAACTAAATAGGATTCCCTCAGTAATGGCGAATGAACAGGGATTAGCTCAG…

## Sheet: Symbiodinium
	Origin	Ac_Number	Id	ID_Blast_Symportal	Local	Host	Author	Paper	Status	Year		Description	Sequence
	Sequências do Arthur	KJ189559.1	043D10_CCMR0100 _ A4	A4 2	Abrolhos	Mussismilia braziliensis	Silva-Lima,A.W., Walter,J.M., Garcia,G.D., Ramires,N., Ank,G.,Meirelles,P.M., Nobrega,A.F., Siva-Neto,I.D., Moura,R.L.,Salomon,P.S., Thompson,C.C. and Thompson,F.L.	Multiple Symbiodinium Strains Are Hosted by the Brazilian Endemic Corals Mussismilia spp.	Published	2015	Isolate culture	Symbiodinium sp. clade A strain 043D10 5.8S ribosomal RNA gene, partial sequence; internal transcribed spacer 2, complete sequence; and 28S ribosomal RNA gene, partial sequence	AACCAATGGCCTCTTGAACGTGCATTGCGCTCTTGGGATATGCCTGAGAGCATGTCTGCTTCAGTGCTTCTACTTTCATTTTCTGCTGCTCTTGTTATCGGGAGCAGTGTTGCTGCATGCTTCTGCAAAAGGCACTGGCATGCTAAGTATCAAGTTTTGCTTGCTGTTCTGACTGATCAACATCTCATGTCGTTTCAGTTGGCGAAACAAAAGCTGAAGTGTGTTCTTAACACTTCCTAGCATGAAGTCAGACAAGTGAACCCGCTGAACTTAAGCATATGG
	Sequências do Arthur	KJ189555.1	103C5_CCMR0095 _ A4	A4 2	Abrolhos	Mussismilia braziliensis	Silva-Lima,A.W., Walter,J.M., Garcia,G.D., Ramires,N., Ank,G.,Meirelles,P.M., Nobrega,A.F., Siva-Neto,I.D., Moura,R.L.,Salomon,P.S., Thompson,C.C. and Thompson,F.L.	Multiple Symbiodinium Strains Are Hosted by the Brazilian Endemic Corals Mussismilia spp.	Published	2015	Isolate culture	Symbiodinium sp. clade A strain 103C5_m5 5.8S ribosomal RNA gene, partial sequence; internal transcribed spacer 2, complete sequence; and 28S ribosomal RNA gene, partial sequence	TGAATTGCAGAACTCCGTGAACCAATGGCCTCTTGAACGTGCATTGCGCTCTTGGGATATGCCTGAGAGCATGTCTGCTTTCAGTGCTTCTACTTTCATTTTCTGCTGCTCTTGTTATCGGGAGCAGTGTTGCTGCATGCTTCTGCAAAAGGCACTGGCATGCTAAGTATCAAGTTTTGCTTGCTGTTCTGACTGATCAACATCTCATGTCGTTTCAGTTGGCGAAACAAAAGCTGAAGTGTGTTCTTAACACTTCCTAGCATGAAGTCAGACAAGTGAACCCGCTGAACTTAAGCATATGGATCCCCCCA
	best hit do arthur	EU449050.1	Symbiodinium spp. A4	A4 2			LaJeunesse,T.C.	The world wide diversity of dinoflagellate Zooxanthellae	Unpublished	2008	Isolate (34PM99)	Symbiodinium sp. A4 isolate A4(34PM99) 5.8S ribosomal RNA gene, partial sequence; internal transcribed spacer 2, complete sequence; and 28S ribosomal RNA gene, partial sequence	AACCAATGGCCTCTTGAACGTGCATTGCGCTCTTGGGATATGCCTGAGAGCATGTCTGCTTCAGTGCTTCTACTTTCATTTTCTGCTGCTCTTGTTATCGGGAGCAGTGTTGCTGCATGCTTCTGCAAAAGGCACTGGCATGCTAAGTATCAAGTTTTGCTTGCTGTTCTGACTGATCAACATCTCATGTCGTTTCAGTTGGCGAAACAAAAGACTGAAGTGTGTTCTTAACACTTCCTAGCATGAAGTCAGACAAGTGA
	Teschima et al 2019	MH931856.1	Symbiodinium linucheae	A4 2	Trindade, Brazil	Favia gravida	Teschima,M.M., Garrido,A., Paris,A., Nunes,F.L. and Zilberberg,C.	Biogeography of the endosymbiotic dinoflagellates (Symbiodiniaceae) community associated with the brooding coral Favia gravida in the Atlantic Ocean	Published	2019	Isolate TR261	Symbiodinium linucheae isolate TR261 5.8S ribosomal RNA gene, partial sequence; internal transcribed spacer 2, complete sequence; and large subunit ribosomal RNA gene, partial sequence	GAGAGCATGTCTGCTTCAGGGCTTCTACTTTCATTTTCTGCTGCTCTTGTTATCGGGAGCAGTGTTGCTGCATGCTTCTGCAAAAGGCACTGGCATGCTAAGTATCAAGTTTTGCTTGCTGTTCTGACTGATCAACATCTCATGTCGTTTCAGTTGGCGAAACAAAAGCTGAAGTGTGTTCTTAACACTTCCTAGCATGAAGTCAGACAAGTGAACCCGCTGAACTTAAGCATATGGATCCCA
	Teschima et al 2019	MH931854.1	Symbiodinium linucheae	A4 2	Paraiba, Brazil	Favia gravida	Teschima,M.M., Garrido,A., Paris,A., Nunes,F.L. and Zilberberg,C.	Biogeography of the endosymbiotic dinoflagellates (Symbiodiniaceae) community associated with the brooding coral Favia gravida in the Atlantic Ocean	Published	2019	Isolate PB225	Symbiodinium linucheae isolate PB255 5.8S ribosomal RNA gene, and internal transcribed spacer 2, region	CTGCTTCATTGCTTCTACTTTCATTTTCTGCTGCTCTTGTTATCGGGAGCAGTGTTGCTGCATGCTTCTGCAAAAGGCACTGGCATGCTAAGTATCAAGTTTTGCTTGCTGTTCTGACTGATCAACATCTCATGTCGTTTCAGTTGGCGAAACAAAAGCTGAAGTGTGTTCTTAACACTTCCTAGCATGAAGTCAGACAAGTGAACCCGCTAAACTTAAGCATATGGATCCC
	Filogenia do arthur	EU074857.1	Symbiodinium sp. type A3	A3 i			Thornhill,D.J., LaJeunesse,T.C. and Santos,S.R.	Measuring rDNA diversity in eukaryotic microbial systems: how intragenomic variation, pseudogenes, and PCR artifacts confound biodiversity estimates	Published	2007	Isolate, culture 77	Symbiodinium sp. type A3 clone A3_1034 18S ribosomal RNA gene, partial sequence; internal transcribed spacer 1, 5.8S ribosomal RNA gene, and internal transcribed spacer 2, complete sequence; and 28S ribosomal RNA gene, partial sequence	CAGCTTCTGGACGTTGCGTTGGAAAGTTTCATGAACCTTATCACTTAGAGGAAGGAGAAGTCGTAACAAGGTTTCCGTAGGTGAACCTGCGGAAGGATCATTCGCACTATCCAAAACTTGTCGTGAACCTGGCTGAATGCGACTGCTTGTGAATTTGTTTTTGCAAGTGGAAGCTATGGGCGACTGGAGGTATTCGGAGCTGCACTGTGTGTATGTTCTGGGTGCTGCCCATCGTCATTGGTCCCTCTTGGACCTTCCACAACTCAACTTACTCTTGTTTCAGCTTGTGTCAAGGATAATTTGATTACAATTTTCAGCGACGGATATCTTGGCTCGAGCACCTATGAAGGGCGCAGCGAAGTGCGATAATCGTTGTGAATTGCAGAACTCCGTGAACCA…
	Filogenia do arthur	AF333506.1	Symbiodinium pilosum (A2)	A2	Jamaica, Caribbean	Zoanthus sociatus	LaJeunesse,T.C.	Investigating the Biodiversity, Ecology, and Phylogeny of Endosymbiotic Dinoflagellates of the Genus Symbiodinium Using the ITS Region: In Search of a 'Species' Level Marker	Published	2001	Isolate 185	Symbiodinium pilosum 18S ribosomal RNA gene, partial sequence; internal transcribed spacer 1, 5.8S ribosomal RNA gene and internal transcribed spacer 2, complete sequence; and 24S ribosomal RNA gene, partial sequence	GGAAGGATCATTCGCACTATCCAATTCAAATCGTGAACCTTGCTGAATGCGACTGCTTGCGTGTCTTTGTCTGCGCAAGTGGAAGCTATGGGCGAGTGGGCGTATTCGGGGCTGCGCTGTAAGCGTAGTTTCTGGGTATTGCTCATCGTCATTGGTCCCTTTGGACCTTCCACTACTCATGACAGTATTCGTTGTAGCCAGACTGTGAATTAAGATATAGAAAAGCACAATTTTCAGCGACGGATATCTTGGCTCGAGCACCTATGAAGGGCGCAGCGAAGTGCGATAATCGTTGTGAATTGCAGAACTCCGTGAACCAATGGCCTCTTGAACGTGCATTGCGCTCTTGGGATATGCCTGAGAGCATGTCTGCTTCAGTGCTTCTAACTCTCTATGTGT…
	Filogenia do arthur	AF333505.1	Symbiodinium microadriaticum (A1)	A1 eh	Caribbean, Florida	Cassiopeia xamachana	LaJeunesse,T.C.	Investigating the Biodiversity, Ecology, and Phylogeny of Endosymbiotic Dinoflagellates of the Genus Symbiodinium Using the ITS Region: In Search of a 'Species' Level Marker	Published	2001	isolate 61	Symbiodinium microadriaticum subsp. microadriaticum 18S ribosomal RNA gene, partial sequence; internal transcribed spacer 1, 5.8S ribosomal RNA gene and internal transcribed spacer 2, complete sequence; and 24S ribosomal RNA gene, partial sequence	GGAAGGATCATTCGCACTATCCAAAACTTGTCGTGAACCTGGCTGAATGCGACTGCTTGCGAATTTGTTTTCGCAAGCGGAAGCTATGGGCGAATGGAGGTATTCGGAGCTGCACTGTGTGCATGTTCTGGGTGCTGCCCATCGTCATTGGTCCCTCTTGGACCTTCCACAACTTGAACTACTCTTGTTTCAGCTTGTGTCAAGAACGATTGGATTACAATTTTCAGCGACGGATATCTTGGCTCGAGCACCTATGAAGGGCGCAGCGAAGTGCGATAATCGTTGTGAATTGCAGAACTCCGTGAACCAATGGCCTCTTGAACGTGCATTGCGCTCTTGGGATATGCCTGAGAGCATGTCTGCTTCAGTGCTTCTACTTTCATTTTCTGCTGCTCTTGT…

## Sheet: Cladocopium
1	best hit do arthur	HG515026.1	Cladocopium spp.C3	C3 eg	Bermuda	Agaricia	Barbrook,A.C., Voolstra,C.R. and Howe,C.J.	The Chloroplast Genome of a Symbiodinium sp. Clade C3 Isolate	Published	2014	Isolate	Symbiodinium sp. C3 genomic DNA containing ITS2, isolated from Agaricia sp	GAATTGCAGAACTCCGTGAACCAATGGCCTCCTGAACGTGCGTTGCACTCTTGGGATTTCCTGAGAGTATGTCTGCTTCAGTGCTTAACTTGCCCCAACTTTGCAAGCAGGATGTGTTTCTGCCTTGCGTTCTTATGAGCTATTGCCCTCTGAGCCAATGGCTTGTTAATTGCTTGGTTCTTGCAAAATGCTTTGCGCGCTGTTATTCAAGTTTCTACCTTCGTGGTTTTACTTGAGTGACGCTGCTCATGCTTGCAACCGCTGGGATGCAGGTGCATGCCTCTAGCATGAAGTCAGACAAGTGAACCCGCTGAACTTAAGCATATGGATCC
2	Sequências do Arthur	KJ189564.1	103C3_CCMR0093 _ C1/C3	C3 eg	Abrolhos	Mussismilia braziliensis	Silva-Lima,A.W., Walter,J.M., Garcia,G.D., Ramires,N., Ank,G.,Meirelles,P.M., Nobrega,A.F., Siva-Neto,I.D., Moura,R.L.,Salomon,P.S., Thompson,C.C. and Thompson,F.L.	Multiple Symbiodinium Strains Are Hosted by the Brazilian Endemic Corals Mussismilia spp.	Published	2015	Isolate culture	Symbiodinium sp. clade C strain 103C3 5.8S ribosomal RNA gene and internal transcribed spacer 2, partial sequence	AACCAATGGCCTCCTGAACGTGCGTTGCACTCTTGGGATTTCCTGAGAGTATGTCTGCTTCAGTGCTTAACTTGCCCCAACTTTGCAAGCAGGATGTGTTTCTGCCTTGCGTTCTTATGAGCTATTGCCCTCTGAGCCAATGGCTTGTTAATTGCTTGGTTCTTGCAAAATGCTTTGCSCGCTGTTATTCAAGTTTCTACCTTCAWGGTTTTACTTGAGTGACGCTGCTCATGCTTGCAACCGCTGGGATGCAGGTGCATGCCTCTAGCATGAAGTCAGACAAGTGA
3		MH931909
4	Pochon et al. 2012	JN558046.1	C90/C91h	C91 h	Panama	Sorites spp.	Pochon,X., Putnam,H.M., Burki,F. and Gates,R.D.	Identifying and characterizing alternative molecular markers for the symbiotic and free-living dinoflagellate genus Symbiodinium JOURNAL PLoS ONE 7 (1), E29816 (2012)	Published	2012	clone X1355	Symbiodinium sp. C90 voucher X1355 clone 2 5.8S ribosomal RNA gene, partial sequence; internal transcribed spacer 2, complete sequence; and 28S ribosomal RNA gene, partial sequence	GTGAATTGCAGAACTCCGTGAACCAATGGCCTCCTGAACGTGCGTTGCACTCTTGGGATTTCCTGAGAGTATGTCTGCTTCAGTGCTTAACTTGCCCCAACTTTGCAAGCAGGATGTGTTTCTGCCTTGCGTTCTTATGAGCTATTGCCCTCTGCGCCAATGGCTTGTTAATTGCTTGGTTCTTGCAAAATGCTTTGCGCGCTGTTATTCAAGTTTCTACCTTCAAGTGGTTTTACTTGAGTGACGCTGCTCATGCTTGCAACCGCTGGGATGCAGGTGCATGCCTCTAGCATGAAGTCAGACAAGTGAACCCGCTGAATTTAAGCATATAAGTAAGCGGAGGAAAAGGAACTAAATAGGATTCCCTCAGTAATGGCGAATGAACAGGGATTAGCTCAG…
5	Teschima et al 2019	MH931886	Cladocopium C1	C1	Ascencion Island, Santa Helena	Favia gravida	Teschima,M.M., Garrido,A., Paris,A., Nunes,F.L. and Zilberberg,C.	Biogeography of the endosymbiotic dinoflagellates (Symbiodiniaceae) community associated with the brooding coral Favia gravida in the Atlantic Ocean	Published	2019	Isolate ASC01	Cladocopium sp. C1 isolate ASC01 5.8S ribosomal RNA gene, partial sequence; internal transcribed spacer 2, complete sequence; and large subunit ribosomal RNA gene, partial sequence.	TCTTGGGATTTCCTGAGAGTATGTCTGCTTCAGTGCTTAACTTGCCCCAACTTTGCAAGCAGGATGTGTTTCTGCCTTGCGTTCTTATGAGCTATTGCCCTCTGAGCCAATGGCTTGTTAATTGCTTGGTTCTTGCAAAATGCTTTGCGCGCTGTTATTCAGGTTTCTACCTTCGTGGTTTTACTTGAGTGACGCTGCTCATGCTTGCAACCGCTGGGATGCAGGTGCATGCCTCTAGCATGAAGTCAGACAAGTGAACCCGCTGAACTTAAGCATATGGATCCC
6	Teschima et al 2019	MH931879	Cladocopiuym C1	C1	Atol das Rocas	Favia gravida	Teschima,M.M., Garrido,A., Paris,A., Nunes,F.L. and Zilberberg,C.	Biogeography of the endosymbiotic dinoflagellates (Symbiodiniaceae) community associated with the brooding coral Favia gravida in the Atlantic Ocean	Published	2019	Isolate RA303	Cladocopium sp. C1 isolate RA303 5.8S ribosomal RNA gene, partial sequence; internal transcribed spacer 2, complete sequence; and large subunit ribosomal RNA gene, partial sequence.	TCTTGGGATTTCCTGAGAGTATGTCTGCTTCAGTGCTTAACTTGCCCCAACTTTGCAAGCAGGATGTGTTTCTGCCTTACGTTCTTATGAGCTATTGCCCTCTGAGCCAATGGCTTGTTAATTGCTTGGTTCTTGCAAAATGCTTTGCGCGCTGTTATTCGGTTTCTACCTTCGTGGTTTTACTTGAGTGACGCTGCTCATGCTTGCAACCGCTGGGATGCAGGTGCATGCCTCTAGCATGAAGTCAGACAAGTGAACCCGCTGAACTTAAGCATATGGATCCC
7	Teschima et al 2019	MH931953.1	Cladocopium sp. C130	C1n	Paraiba, Brazil	Favia gravida	Teschima,M.M., Garrido,A., Paris,A., Nunes,F.L. and Zilberberg,C.	Biogeography of the endosymbiotic dinoflagellates (Symbiodiniaceae) community associated with the brooding coral Favia gravida in the Atlantic Ocean	Published	2019	Isolate JP263	Cladocopium sp. C130 isolate JP263 5.8S ribosomal RNA gene and internal transcribed spacer 2, partial sequence	TCTTGGGATTTCCTGAGAGTATGTCTGCTTCAGTGCTTAACTTGCCCCAACTTTGCAAGCAGGATGTGTTTCTGCCTTGCGTTCTTATGAGCTATTGCCCTCTGAGCCAATGGCTTGTTAATTGCTTGGTTCTTGCAAAATGCTTTGCGCGCTGTTATTCAGGTTTCTACCTTCATGGTTTTACTTGAGTGACGCTGCTCATGCTTGCAACCGCTGGGATGCAGGTGCATGCCTCT
8				c91h
9	Filogenia do arthur	JN558042.1	Cladocopium C15	C15 de	Guam, Micronesia	Amphisorus hemprichii	Pochon,X., Putnam,H.M., Burki,F. and Gates,R.D.	Identifying and characterizing alternative molecular markers for the symbiotic and free-living dinoflagellate genus Symbiodinium	Published	2012		Symbiodinium sp. C15 voucher X2361 clone 1 5.8S ribosomal RNA gene, partial sequence; internal transcribed spacer 2, complete sequence; and 28S ribosomal RNA gene, partial sequence	GTGAATTGCAGAACTCCGTGAACCAATGGCCTCCTGAACGTGCGTTGCACCCTTGGGATTTCCTGAGAGTATGTCTGCTTCAGTGCTTAACTTGCCCCAACTTTGCAAGCAGGATGTGTTTCTGCCTTGCGTTCTTATGAGCTATTGCCTTCTGCGCCAATGGCTTGTTAATTGCTTGGTTCTTGCAAAATGCTTTGCGCGCTGTTATTCAAGTTTCTACCTTCGCGGTTTTACTTGAGTGACGCTGCTCATGCTTGCAACCGCTGGGATGCAGGTGCATGCCTCTAGCATGAAGTCAGACAAGTGAACCCGCTGAATTTAAGCATATAAGTAAGCGGAGGAAAAGGAACTAAATAGGATTCCCTCAGTAATGGCGAATGAACAGGGATTAGCTCAGGC…
10	Symportal	MT231444	Cladocopium	C40c	Symportal

## Sheet: Blast Results
	Acession Number	ID	sseqid	pident	length	evalue	bitscore	Id	ID_Blast_Symportal	Local	Host		Author	Paper	Status	Year		Description	Sequence
1	KJ189559.1	A4	A4	100	235	9.28e-124	435	043D10_CCMR0100 _ A4	A4 2	Abrolhos	Mussismilia braziliensis	Silva-Lima et al.2015	Silva-Lima,A.W., Walter,J.M., Garcia,G.D., Ramires,N., Ank,G.,Meirelles,P.M., Nobrega,A.F., Siva-Neto,I.D., Moura,R.L.,Salomon,P.S., Thompson,C.C. and Thompson,F.L.	Multiple Symbiodinium Strains Are Hosted by the Brazilian Endemic Corals Mussismilia spp.	Published	2015	Isolate culture	Symbiodinium sp. clade A strain 043D10 5.8S ribosomal RNA gene, partial sequence; internal transcribed spacer 2, complete sequence; and 28S ribosomal RNA gene, partial sequence	AACCAATGGCCTCTTGAACGTGCATTGCGCTCTTGGGATATGCCTGAGAGCATGTCTGCTTCAGTGCTTCTACTTTCATTTTCTGCTGCTCTTGTTATCGGGAGCAGTGTTGCTGCATGCTTCTGCAAAAGGCACTGGCATGCTAAGTATCAAGTTTTGCTTGCTGTTCTGACTGATCAACATCTCATGTCGTTTCAGTTGGCGAAACAAAAGCTGAAGTGTGTTCTTAACACTTCCTAGCATGAAGTCAGACAAGTGAACCCGCTGAACTTAAGCATATGG
2	KJ189555.1	A4	A4	99.576	236	4.48e-122	429	103C5_CCMR0095 _ A4	A4 2	Abrolhos	Mussismilia braziliensis	Silva-Lima et al.2015	Silva-Lima,A.W., Walter,J.M., Garcia,G.D., Ramires,N., Ank,G.,Meirelles,P.M., Nobrega,A.F., Siva-Neto,I.D., Moura,R.L.,Salomon,P.S., Thompson,C.C. and Thompson,F.L.	Multiple Symbiodinium Strains Are Hosted by the Brazilian Endemic Corals Mussismilia spp.	Published	2015	Isolate culture	Symbiodinium sp. clade A strain 103C5_m5 5.8S ribosomal RNA gene, partial sequence; internal transcribed spacer 2, complete sequence; and 28S ribosomal RNA gene, partial sequence	TGAATTGCAGAACTCCGTGAACCAATGGCCTCTTGAACGTGCATTGCGCTCTTGGGATATGCCTGAGAGCATGTCTGCTTTCAGTGCTTCTACTTTCATTTTCTGCTGCTCTTGTTATCGGGAGCAGTGTTGCTGCATGCTTCTGCAAAAGGCACTGGCATGCTAAGTATCAAGTTTTGCTTGCTGTTCTGACTGATCAACATCTCATGTCGTTTCAGTTGGCGAAACAAAAGCTGAAGTGTGTTCTTAACACTTCCTAGCATGAAGTCAGACAAGTGAACCCGCTGAACTTAAGCATATGGATCCCCCCA
3	EU449050.1	A4	A4	99.576	236	3.96e-122	429	Symbiodinium spp. A4	A4 2			LaJeunesse, 2008	LaJeunesse,T.C.	The world wide diversity of dinoflagellate Zooxanthellae	Unpublished	2008	Isolate (34PM99)	Symbiodinium sp. A4 isolate A4(34PM99) 5.8S ribosomal RNA gene, partial sequence; internal transcribed spacer 2, complete sequence; and 28S ribosomal RNA gene, partial sequence	AACCAATGGCCTCTTGAACGTGCATTGCGCTCTTGGGATATGCCTGAGAGCATGTCTGCTTCAGTGCTTCTACTTTCATTTTCTGCTGCTCTTGTTATCGGGAGCAGTGTTGCTGCATGCTTCTGCAAAAGGCACTGGCATGCTAAGTATCAAGTTTTGCTTGCTGTTCTGACTGATCAACATCTCATGTCGTTTCAGTTGGCGAAACAAAAGCTGAAGTGTGTTCTTAACACTTCCTAGCATGAAGTCAGACAAGTGA
4	MH931856.1	A4	A4.2	99.485	194	2.28e-99	353	Symbiodinium linucheae	A4 2	Trindade, Brazil	Favia gravida	Teschima et al. 2019	Teschima,M.M., Garrido,A., Paris,A., Nunes,F.L. and Zilberberg,C.	Biogeography of the endosymbiotic dinoflagellates (Symbiodiniaceae) community associated with the brooding coral Favia gravida in the Atlantic Ocean	Published	2019	Isolate TR261	Symbiodinium linucheae isolate TR261 5.8S ribosomal RNA gene, partial sequence; internal transcribed spacer 2, complete sequence; and large subunit ribosomal RNA gene, partial sequence	GAGAGCATGTCTGCTTCAGGGCTTCTACTTTCATTTTCTGCTGCTCTTGTTATCGGGAGCAGTGTTGCTGCATGCTTCTGCAAAAGGCACTGGCATGCTAAGTATCAAGTTTTGCTTGCTGTTCTGACTGATCAACATCTCATGTCGTTTCAGTTGGCGAAACAAAAGCTGAAGTGTGTTCTTAACACTTCCTAGCATGAAGTCAGACAAGTGAACCCGCTGAACTTAAGCATATGGATCCCA
5	MH931854.1	A4	A4.2	99.457	184	7.85e-94	335	Symbiodinium linucheae	A4 2	Paraiba, Brazil	Favia gravida	Teschima et al. 2019	Teschima,M.M., Garrido,A., Paris,A., Nunes,F.L. and Zilberberg,C.	Biogeography of the endosymbiotic dinoflagellates (Symbiodiniaceae) community associated with the brooding coral Favia gravida in the Atlantic Ocean	Published	2019	Isolate PB225	Symbiodinium linucheae isolate PB255 5.8S ribosomal RNA gene, and internal transcribed spacer 2, region	CTGCTTCATTGCTTCTACTTTCATTTTCTGCTGCTCTTGTTATCGGGAGCAGTGTTGCTGCATGCTTCTGCAAAAGGCACTGGCATGCTAAGTATCAAGTTTTGCTTGCTGTTCTGACTGATCAACATCTCATGTCGTTTCAGTTGGCGAAACAAAAGCTGAAGTGTGTTCTTAACACTTCCTAGCATGAAGTCAGACAAGTGAACCCGCTAAACTTAAGCATATGGATCCC
6	EU074857.1	A3	A3	100	231	1.55e-121	427	Symbiodinium sp. type A3	A3 i			Thornhill et al. 2007	Thornhill,D.J., LaJeunesse,T.C. and Santos,S.R.	Measuring rDNA diversity in eukaryotic microbial systems: how intragenomic variation, pseudogenes, and PCR artifacts confound biodiversity estimates	Published	2007	Isolate, culture 77	Symbiodinium sp. type A3 clone A3_1034 18S ribosomal RNA gene, partial sequence; internal transcribed spacer 1, 5.8S ribosomal RNA gene, and internal transcribed spacer 2, complete sequence; and 28S ribosomal RNA gene, partial sequence	CAGCTTCTGGACGTTGCGTTGGAAAGTTTCATGAACCTTATCACTTAGAGGAAGGAGAAGTCGTAACAAGGTTTCCGTAGGTGAACCTGCGGAAGGATCATTCGCACTATCCAAAACTTGTCGTGAACCTGGCTGAATGCGACTGCTTGTGAATTTGTTTTTGCAAGTGGAAGCTATGGGCGACTGGAGGTATTCGGAGCTGCACTGTGTGTATGTTCTGGGTGCTGCCCATCGTCATTGGTCCCTCTTGGACCTTCCACAACTCAACTTACTCTTGTTTCAGCTTGTGTCAAGGATAATTTGATTACAATTTTCAGCGACGGATATCTTGGCTCGAGCACCTATGAAGGGCGCAGCGAAGTGCGATAATCGTTGTGAATTGCAGAACTCCGTGAACCA…
7	AF333505.1	A1	A1	100	235	8.47e-124	435	Symbiodinium pilosum (A2)	A1 eh	Jamaica, Caribbean	Zoanthus sociatus	LaJeunesse, 2001	LaJeunesse,T.C.	Investigating the Biodiversity, Ecology, and Phylogeny of Endosymbiotic Dinoflagellates of the Genus Symbiodinium Using the ITS Region: In Search of a 'Species' Level Marker	Published	2001	Isolate 185	Symbiodinium pilosum 18S ribosomal RNA gene, partial sequence; internal transcribed spacer 1, 5.8S ribosomal RNA gene and internal transcribed spacer 2, complete sequence; and 24S ribosomal RNA gene, partial sequence	GGAAGGATCATTCGCACTATCCAATTCAAATCGTGAACCTTGCTGAATGCGACTGCTTGCGTGTCTTTGTCTGCGCAAGTGGAAGCTATGGGCGAGTGGGCGTATTCGGGGCTGCGCTGTAAGCGTAGTTTCTGGGTATTGCTCATCGTCATTGGTCCCTTTGGACCTTCCACTACTCATGACAGTATTCGTTGTAGCCAGACTGTGAATTAAGATATAGAAAAGCACAATTTTCAGCGACGGATATCTTGGCTCGAGCACCTATGAAGGGCGCAGCGAAGTGCGATAATCGTTGTGAATTGCAGAACTCCGTGAACCAATGGCCTCTTGAACGTGCATTGCGCTCTTGGGATATGCCTGAGAGCATGTCTGCTTCAGTGCTTCTAACTCTCTATGTGT…
8	AF333506.1	A2	A2	100	237	6.6e-125	438	Symbiodinium microadriaticum (A1)	A2	Caribbean, Florida	Cassiopeia xamachana	LaJeunesse, 2001	LaJeunesse,T.C.	Investigating the Biodiversity, Ecology, and Phylogeny of Endosymbiotic Dinoflagellates of the Genus Symbiodinium Using the ITS Region: In Search of a 'Species' Level Marker	Published	2001	isolate 61	Symbiodinium microadriaticum subsp. microadriaticum 18S ribosomal RNA gene, partial sequence; internal transcribed spacer 1, 5.8S ribosomal RNA gene and internal transcribed spacer 2, complete sequence; and 24S ribosomal RNA gene, partial sequence	GGAAGGATCATTCGCACTATCCAAAACTTGTCGTGAACCTGGCTGAATGCGACTGCTTGCGAATTTGTTTTCGCAAGCGGAAGCTATGGGCGAATGGAGGTATTCGGAGCTGCACTGTGTGCATGTTCTGGGTGCTGCCCATCGTCATTGGTCCCTCTTGGACCTTCCACAACTTGAACTACTCTTGTTTCAGCTTGTGTCAAGAACGATTGGATTACAATTTTCAGCGACGGATATCTTGGCTCGAGCACCTATGAAGGGCGCAGCGAAGTGCGATAATCGTTGTGAATTGCAGAACTCCGTGAACCAATGGCCTCTTGAACGTGCATTGCGCTCTTGGGATATGCCTGAGAGCATGTCTGCTTCAGTGCTTCTACTTTCATTTTCTGCTGCTCTTGT…
1	HG515026.1	C3	C3	100	263	3e-139	486	Cladocopium spp.C3	C3 eg	Bermuda	Agaricia	Barbrook et al. 2014	Barbrook,A.C., Voolstra,C.R. and Howe,C.J.	The Chloroplast Genome of a Symbiodinium sp. Clade C3 Isolate	Published	2014	Isolate		GAATTGCAGAACTCCGTGAACCAATGGCCTCCTGAACGTGCGTTGCACTCTTGGGATTTCCTGAGAGTATGTCTGCTTCAGTGCTTAACTTGCCCCAACTTTGCAAGCAGGATGTGTTTCTGCCTTGCGTTCTTATGAGCTATTGCCCTCTGAGCCAATGGCTTGTTAATTGCTTGGTTCTTGCAAAATGCTTTGCGCGCTGTTATTCAAGTTTCTACCTTCGTGGTTTTACTTGAGTGACGCTGCTCATGCTTGCAACCGCTGGGATGCAGGTGCATGCCTCTAGCATGAAGTCAGACAAGTGAACCCGCTGAACTTAAGCATATGGATCC
2	KJ189564.1	C3	C3	98.859	263	2e-135	473	103C3_CCMR0093 _ C1/C3	C3 eg	Abrolhos	Mussismilia braziliensis	Silva-Lima et al.2015	Silva-Lima,A.W., Walter,J.M., Garcia,G.D., Ramires,N., Ank,G.,Meirelles,P.M., Nobrega,A.F., Siva-Neto,I.D., Moura,R.L.,Salomon,P.S., Thompson,C.C. and Thompson,F.L.	Multiple Symbiodinium Strains Are Hosted by the Brazilian Endemic Corals Mussismilia spp.	Published	2015	Isolate culture	Symbiodinium sp. clade C strain 103C3 5.8S ribosomal RNA gene and internal transcribed spacer 2, partial sequence	AACCAATGGCCTCCTGAACGTGCGTTGCACTCTTGGGATTTCCTGAGAGTATGTCTGCTTCAGTGCTTAACTTGCCCCAACTTTGCAAGCAGGATGTGTTTCTGCCTTGCGTTCTTATGAGCTATTGCCCTCTGAGCCAATGGCTTGTTAATTGCTTGGTTCTTGCAAAATGCTTTGCSCGCTGTTATTCAAGTTTCTACCTTCAWGGTTTTACTTGAGTGACGCTGCTCATGCTTGCAACCGCTGGGATGCAGGTGCATGCCTCTAGCATGAAGTCAGA
3	MH931909	C3	C3eg	99.578	237	3.37e-123	433			Southwestern Atlantic	Favia gravida	Teschima et al. 2019	Teschima,M.M., Garrido,A., Paris,A., Nunes,F.L. and Zilberberg,C.	Biogeography of the endosymbiotic dinoflagellates (Symbiodiniaceae) community associated with the brooding coral Favia gravida in the Atlantic Ocean	Published	2019		Symbiodinium sp. C3 genomic DNA containing ITS2, isolated from Agaricia sp	TCTTGGGATTTCCTGAGAGTATGTCTGCTTCAGTGCTTAACTTGCCCCAACTTTGCAAGCAGGATGTGTTTCTGCCTTGCGTTCTTATGAGCTATTGCCCTCTGAGCCAATGGCTTGTTAATTGCTTGGTTCTTGCAAAATGCTTTGCGCGCTGTTATTCAAGTTTCTACCTTCGTGGTTTTACTTGAGTGACGCTGCTCATGCTTGCAACCGCTGGGATGCAGGTGCATGCTTCTAGCATGAAGTCAGACAAGTGAACCCGCTGAACTTAAGCATATGGATCCC
4	JN558046.1	C9 h	C91h	99.623	265	1.09e-138	484	C90/C91h	C91 h	Panama	Sorites spp.	Pochon et al. 2012	Pochon,X., Putnam,H.M., Burki,F. and Gates,R.D.	Identifying and characterizing alternative molecular markers for the symbiotic and free-living dinoflagellate genus Symbiodinium JOURNAL PLoS ONE 7 (1), E29816 (2012)	Published	2012	clone X1355	Symbiodinium sp. C90 voucher X1355 clone 2 5.8S ribosomal RNA gene, partial sequence; internal transcribed spacer 2, complete sequence; and 28S ribosomal RNA gene, partial sequence	GTGAATTGCAGAACTCCGTGAACCAATGGCCTCCTGAACGTGCGTTGCACTCTTGGGATTTCCTGAGAGTATGTCTGCTTCAGTGCTTAACTTGCCCCAACTTTGCAAGCAGGATGTGTTTCTGCCTTGCGTTCTTATGAGCTATTGCCCTCTGCGCCAATGGCTTGTTAATTGCTTGGTTCTTGCAAAATGCTTTGCGCGCTGTTATTCAAGTTTCTACCTTCAAGTGGTTTTACTTGAGTGACGCTGCTCATGCTTGCAACCGCTGGGATGCAGGTGCATGCCTCTAGCATGAAGTCAGACAAGTGAACCCGCTGAATTTAAGCATATAAGTAAGCGGAGGAAAAGGAACTAAATAGGATTCCCTCAGTAATGGCGAATGAACAGGGATTAGCTCAG…
5	MH931886	C1	C1bo	100	237	7.25e-125	438	Cladocopium C1	C1	Ascencion Island, Santa Helena	Favia gravida	Teschima et al. 2019	Teschima,M.M., Garrido,A., Paris,A., Nunes,F.L. and Zilberberg,C.	Biogeography of the endosymbiotic dinoflagellates (Symbiodiniaceae) community associated with the brooding coral Favia gravida in the Atlantic Ocean	Published	2019	Isolate ASC01	Cladocopium sp. C1 isolate ASC01 5.8S ribosomal RNA gene, partial sequence; internal transcribed spacer 2, complete sequence; and large subunit ribosomal RNA gene, partial sequence.	TCTTGGGATTTCCTGAGAGTATGTCTGCTTCAGTGCTTAACTTGCCCCAACTTTGCAAGCAGGATGTGTTTCTGCCTTGCGTTCTTATGAGCTATTGCCCTCTGAGCCAATGGCTTGTTAATTGCTTGGTTCTTGCAAAATGCTTTGCGCGCTGTTATTCAGGTTTCTACCTTCGTGGTTTTACTTGAGTGACGCTGCTCATGCTTGCAACCGCTGGGATGCAGGTGCATGCCTCTAGCATGAAGTCAGACAAGTGAACCCGCTGAACTTAAGCATATGGATCCC
6	MH931879	C1	C1bo	99.156	237	5.63e-121	425	Cladocopiuym C1	C1	Atol das Rocas	Favia gravida	Teschima et al. 2019	Teschima,M.M., Garrido,A., Paris,A., Nunes,F.L. and Zilberberg,C.	Biogeography of the endosymbiotic dinoflagellates (Symbiodiniaceae) community associated with the brooding coral Favia gravida in the Atlantic Ocean	Published	2019	Isolate RA303	Cladocopium sp. C1 isolate RA303 5.8S ribosomal RNA gene, partial sequence; internal transcribed spacer 2, complete sequence; and large subunit ribosomal RNA gene, partial sequence.	TCTTGGGATTTCCTGAGAGTATGTCTGCTTCAGTGCTTAACTTGCCCCAACTTTGCAAGCAGGATGTGTTTCTGCCTTACGTTCTTATGAGCTATTGCCCTCTGAGCCAATGGCTTGTTAATTGCTTGGTTCTTGCAAAATGCTTTGCGCGCTGTTATTCGGTTTCTACCTTCGTGGTTTTACTTGAGTGACGCTGCTCATGCTTGCAACCGCTGGGATGCAGGTGCATGCCTCTAGCATGAAGTCAGACAAGTGAACCCGCTGAACTTAAGCATATGGATCCC
7	MH931953.1	C1n	C1n	100	236	2.13e-124	436	Cladocopium sp. C130	C1n	Paraiba, Brazil	Favia gravida	Teschima et al. 2019	Teschima,M.M., Garrido,A., Paris,A., Nunes,F.L. and Zilberberg,C.	Biogeography of the endosymbiotic dinoflagellates (Symbiodiniaceae) community associated with the brooding coral Favia gravida in the Atlantic Ocean	Published	2019	Isolate JP263	Cladocopium sp. C130 isolate JP263 5.8S ribosomal RNA gene and internal transcribed spacer 2, partial sequence	TCTTGGGATTTCCTGAGAGTATGTCTGCTTCAGTGCTTAACTTGCCCCAACTTTGCAAGCAGGATGTGTTTCTGCCTTGCGTTCTTATGAGCTATTGCCCTCTGAGCCAATGGCTTGTTAATTGCTTGGTTCTTGCAAAATGCTTTGCGCGCTGTTATTCAGGTTTCTACCTTCATGGTTTTACTTGAGTGACGCTGCTCATGCTTGCAACCGCTGGGATGCAGGTGCATGCCTCT
8		C91h		Symportal															TGTCTGCTTCAGTGCTTAACTTGCCCCAACTTTGCAAGCAGGATGTGTTTCTGCCTTGCGTTCTTATGAGCTATTGCCCTCTGCGCCAATGGCTTGTTAATTGCTTGGTTCTTGCAAAATGCTTTGCGCGCTGTTATTCAAGTTTCTACCTTCAAGTAGTTTTACTTGAGTGACGCTGCTCATGCTTGCAACCGCTGGGATGCAGGTGCATGCCTCT
9	JN558042.1	C15	C15	100	263	3.01e-139	486	Cladocopium C15	C15 de	Guam, Micronesia	Amphisorus hemprichii	Pochon et al. 2012	Pochon,X., Putnam,H.M., Burki,F. and Gates,R.D.	Identifying and characterizing alternative molecular markers for the symbiotic and free-living dinoflagellate genus Symbiodinium	Published	2012		Symbiodinium sp. C15 voucher X2361 clone 1 5.8S ribosomal RNA gene, partial sequence; internal transcribed spacer 2, complete sequence; and 28S ribosomal RNA gene, partial sequence	GTGAATTGCAGAACTCCGTGAACCAATGGCCTCCTGAACGTGCGTTGCACCCTTGGGATTTCCTGAGAGTATGTCTGCTTCAGTGCTTAACTTGCCCCAACTTTGCAAGCAGGATGTGTTTCTGCCTTGCGTTCTTATGAGCTATTGCCTTCTGCGCCAATGGCTTGTTAATTGCTTGGTTCTTGCAAAATGCTTTGCGCGCTGTTATTCAAGTTTCTACCTTCGCGGTTTTACTTGAGTGACGCTGCTCATGCTTGCAACCGCTGGGATGCAGGTGCATGCCTCTAGCATGAAGTCAGACAAGTGAACCCGCTGAATTTAAGCATATAAGTAAGCGGAGGAAAAGGAACTAAATAGGATTCCCTCAGTAATGGCGAATGAACAGGGATTAGCTCAGGC…
10		C40	C40	Symportal															TGTCTGCTTCAGTGCTTAACTTGCCCCAACTTTGCAAGCAGGATGTGTTTCTGCCTTGCGTTCTTATGAGCTATTGCCCTCTGCGCCAATGGCTTGTTAATTGCTTGGTTCTTGCAAAATGCTTTGCGCGCTGTTATTCAAGTTTCTACCTTCAAGTAGTTTTACTTGAGTGACGCTGCTCATGCTTGCAACCGCTGGGATGCAGGTGCATGCCTCT

## Sheet: Info
	Acession Number	ID	sseqid	pident	length	evalue	bitscore	Id	Local	Reference
	KJ189559.1	A4	A4	100	235	9.28e-124	435	043D10_CCMR0100 _ A4	Abrolhos	Silva-Lima et al.2015
	KJ189555.1	A4	A4	99.576	236	4.48e-122	429	103C5_CCMR0095 _ A4	Abrolhos	Silva-Lima et al.2015
	EU449050.1	A4	A4	99.576	236	3.96e-122	429	Symbiodinium spp. A4		LaJeunesse, 2008
	MH931856.1	A4	A4.2	99.485	194	2.28e-99	353	Symbiodinium linucheae	Trindade, Brazil	Teschima et al. 2019
	MH931854.1	A4	A4.2	99.457	184	7.85e-94	335	Symbiodinium linucheae	Paraiba, Brazil	Teschima et al. 2019
	EU074857.1	A3	A3	100	231	1.55e-121	427	Symbiodinium sp. type A3		Thornhill et al. 2007
	AF333505.1	A1	A1	100	235	8.47e-124	435	Symbiodinium pilosum (A2)	Jamaica, Caribbean	LaJeunesse, 2001
	AF333506.1	A2	A2	100	237	6.6e-125	438	Symbiodinium microadriaticum (A1)	Caribbean, Florida	LaJeunesse, 2001
	HG515026.1	C3	C3	100	263	3e-139	486	Cladocopium spp.C3	Bermuda	Barbrook et al. 2014
	KJ189564.1	C3	C3	98.859	263	2e-135	473	103C3_CCMR0093 _ C1/C3	Abrolhos	Silva-Lima et al.2015
	MH931909	C3	C3eg	99.578	237	3.37e-123	433		Southwestern Atlantic	Teschima et al. 2019
	JN558046.1	C91 h	C91h	99.623	265	1.09e-138	484	C90/C91h	Panama	Pochon et al. 2012
	MH931886	C1	C1bo	100	237	7.25e-125	438	Cladocopium C1	Ascencion Island, Santa Helena	Teschima et al. 2019
	MH931879	C1	C1bo	99.156	237	5.63e-121	425	Cladocopiuym C1	Atol das Rocas	Teschima et al. 2019
	MH931953.1	C1n	C1n	100	236	2.13e-124	436	Cladocopium sp. C130	Paraiba, Brazil	Teschima et al. 2019
	Symportal	C91h
	JN558042.1	C15	C15	100	263	3.01e-139	486	Cladocopium C15	Guam, Micronesia	Pochon et al. 2012
	Symportal	C40	C40
