# Supplementary material for: Physiological response of Symbiodiniaceae to thermal stress: Reactive oxygen species, photosynthesis, and relative cell size
Source: PLoS One. 2023 Aug 3;18(8):e0284717. doi: 10.1371/journal.pone.0284717 (PMC10399794; doi:10.1371/journal.pone.0284717)
Supplement: S2 Dataset — (XLSX) [file pone.0284717.s006.xlsx]

## Sheet: Experiment data
				PAM Fluorometry data								Flow cytometry data
				Light-adapted samples				Dark-adapted samples				Unstained samples		DCFDA Stained
Strain_CCMR	Replicate	Temperature_°C	Time_h	F	Fm'	Fo'	Y (II)	Fo	Fm	Fv/Fm	NPQ	Total_Mean FSC-H	Total_Mean FL3-H	Total_Mean FL1-H	Up_% of This Plot	Up_Mean FL1-H
0093	1	26°C	4	244	566	138	0.569	296	738	0.599	0.303887	1.31433e+06	279291	4810.64	0.0681115	18101.4
0093	2	26°C	4	167	308	114	0.458	187	357	0.476	0.159091	1.29338e+06	280017	5240.66	0.0717445	15740.7
0093	3	26°C	4	198	481	132	0.588	178	390	0.544	-0.189189	1.20277e+06	271785	5927.03	0.0871654	16573.1
0095	1	26°C	4	89	145	81	0.386	138	224	0.384	0.544828	1.37975e+06	393043	10021	0.152778	25369.1
0095	2	26°C	4	140	197	95	0.289	133	212	0.373	0.0761421	1.39849e+06	407886	7327.61	0.0748899	41917.4
0095	3	26°C	4	89	186	92	0.522	85	183	0.536	-0.016129	1.10893e+06	338870	11665	0.212369	29129.1
0100	1	26°C	4	423	1004	154	0.579	390	888	0.561	-0.115538	1.36191e+06	277786	6384.75	0.0973523	19455.6
0100	2	26°C	4	286	723	146	0.604	216	469	0.539	-0.351314	1.33873e+06	289580	7315.95	0.0558333	19778.1
0100	3	26°C	4	300	780	148	0.615	282	731	0.614	-0.0628205	1.50619e+06	279363	5923.96	0.06408	19361.4
0093	1	28°C	4	338	751	236	0.55	370	878	0.579	0.169108	1.238e+06	256160	3614.18	0.0925285	12578.9
0093	2	28°C	4	283	627	222	0.549	322	709	0.546	0.130781	1.1197e+06	276820	3084.93	0.112768	13430.4
0093	3	28°C	4	316	607	220	0.479	346	662	0.477	0.0906096	1.11877e+06	277226	5730.85	0.239261	22842.6
0095	1	28°C	4	138	238	141	0.42	138	249	0.446	0.0462185	1.19433e+06	299381	3550.88	0.0984952	18782.6
0095	2	28°C	4	113	239	141	0.527	120	264	0.545	0.104603	1.2449e+06	303767	3316.12	0.0660944	20441.3
0095	3	28°C	4	170	308	163	0.448	160	300	0.467	-0.025974	1.21782e+06	284505	3361.8	0.070619	26001.3
0100	1	28°C	4	622	1466	279	0.576	649	1584	0.59	0.0804911	1.46215e+06	255505	3879.25	0.0781818	15482.5
0100	2	28°C	4	342	709	232	0.518	359	743	0.517	0.0479549	1.25016e+06	265368	6179.91	0.0769231	18597.3
0100	3	28°C	4	356	970	254	0.633	367	1029	0.643	0.0608247	1.39821e+06	259043	4602.18	0.121554	17483.8
0093	1	30°C	4	251	396	219	0.366	218	340	0.359	-0.141414	1.29066e+06	182822	6619.17	0.192155	24106.7
0093	2	30°C	4	189	296	184	0.361	219	356	0.385	0.202703	1.20415e+06	195296	4810.85	0.0973574	24978.6
0093	3	30°C	4	147	321	194	0.542	128	289	0.557	-0.0996885	1.28964e+06	196059	6610.03	0.169137	23783.3
0095	1	30°C	4	77	104	86	0.26	60	95	0.368	-0.0865385	1.29445e+06	220179	9208	0.12272	61033.9
0095	2	30°C	4	75	146	112	0.486	66	139	0.525	-0.0479452	1.26518e+06	188929	7381.17	0.0812013	100514
0095	3	30°C	4	229	370	211	0.381	214	327	0.346	-0.116216	1.30753e+06	200333	12112.1	0.0961656	104260
0100	1	30°C	4	239	583	266	0.59	289	739	0.609	0.267581	1.42749e+06	160400	3629.1	0.055788	18064.8
0100	2	30°C	4	469	1246	351	0.624	572	1507	0.62	0.20947	1.32906e+06	241083	3648.71	0.136343	23226.5
0100	3	30°C	4	370	812	305	0.544	438	972	0.549	0.197044	1.33205e+06	233181	3438.35	0.0702226	18426.2
0093	1	32°C	4	426	1119	264	0.619	423	1095	0.614	-0.0214477	1.64971e+06	162110	3857.78	0.0726817	22527.9
0093	2	32°C	4	217	364	184	0.404	226	402	0.438	0.104396	1.49549e+06	162073	4161.61	0.110588	15805.2
0093	3	32°C	4	141	237	145	0.405	134	228	0.412	-0.0379747	1.51223e+06	161393	4078.98	0.092511	14991
0095	1	32°C	4	223	504	214	0.558	246	579	0.575	0.14881	1.49389e+06	216262	4741.11	0.0773835	32872
0095	2	32°C	4	96	233	143	0.588	106	251	0.578	0.0772532	1.52478e+06	154440	3069.33	0.0845185	18082
0095	3	32°C	4	216	509	215	0.576	251	564	0.555	0.108055	1.39774e+06	204335	3990.69	0.0812797	32633
0100	1	32°C	4	434	902	264	0.519	440	942	0.533	0.0443459	1.37776e+06	185193	4594.63	0.00858222	86503.9
0100	2	32°C	4	622	1452	297	0.572	306	738	0.585	-0.491736	1.60269e+06	165697	5368.06	0.0801769	31630.8
0100	3	32°C	4	299	753	249	0.603	575	1296	0.556	0.721116	1.74618e+06	236466	7951.19	0.0452318	48005
0093	1	26°C	72	684	1617	460	0.577	448	1045	0.571	-0.353741	1.24255e+06	268732	4241.2	0.213034	14485
0093	2	26°C	72	1107	2307	793	0.52	667	1595	0.582	-0.308626	1.25179e+06	266086	3575.81	0.10033	15314.9
0093	3	26°C	72	809	1813	976	0.554	543	1238	0.561	-0.317154	1.41936e+06	211025	8937.61	0.339212	25512.7
0095	1	26°C	72	262	449	345	0.416	216	398	0.457	-0.113586	1.14518e+06	234017	5124.18	0.223301	29288.2
0095	2	26°C	72	329	623	310	0.472	262	456	0.425	-0.268058	1.30061e+06	258083	3780.47	0.118406	40822.6
0095	3	26°C	72	140	315	219	0.556	145	287	0.495	-0.0888889	1.10253e+06	222889	3485.54	0.103614	24531.6
0100	1	26°C	72	328	946	439	0.653	261	712	0.633	-0.247357	1.45024e+06	298758	5749.04	0.171741	31523.2
0100	2	26°C	72	486	1449	378	0.665	520	1456	0.643	0.00483092	1.47182e+06	289611	5405.88	0.13443	35948.3
0100	3	26°C	72	608	1842	522	0.67	629	1839	0.658	-0.00162866	1.53113e+06	280201	3972.53	0.0617613	31725.3
0093	1	28°C	72	153	383	249	0.601	164	434	0.622	0.133159	1.32153e+06	208900	2632.76	0.0275904	26624.4
0093	2	28°C	72	127	347	152	0.634	200	577	0.653	0.662824	1.35259e+06	210613	5098.39	0.168441	35115.5
0093	3	28°C	72	142	380	138	0.626	147	371	0.604	-0.0236842	1.20393e+06	214673	1835.07	0.00534759	34680.6
0095	1	28°C	72	294	703	173	0.582	287	671	0.572	-0.0455192	1.24804e+06	217745	3707.47	0.123068	35240.1
0095	2	28°C	72	470	1053	348	0.554	428	903	0.526	-0.14245	1.20228e+06	179481	3755.14	0.168138	26632.3
0095	3	28°C	72	315	863	429	0.635	299	749	0.601	-0.132097	1.18537e+06	189563	2114.13	0.120536	16164.3
0100	1	28°C	72	815	2510	574	0.675	793	2331	0.66	-0.0713147	2.00995e+06	398085	5190.77	0.00720396	41119
0100	2	28°C	72	669	2067	778	0.676	664	1893	0.649	-0.08418	1.74925e+06	374457	6800.96	0.0706648	26729.6
0100	3	28°C	72	752	2415	709	0.689	868	2500	0.653	0.0351967	2.02051e+06	386708	11332.4	0.148706	40514.5
0093	1	30°C	72	99	159	120	0.377	65	112	0.42	-0.295597	1.968e+06	117969	7347.3	0.0609541	37915.4
0093	2	30°C	72	190	461	154	0.588	125	290	0.569	-0.370933	1.70707e+06	184164	5115.68	0.045396	49227.7
0093	3	30°C	72	126	272	156	0.537	82	181	0.547	-0.334559	1.65137e+06	198151	6474.9	0.0654578	48434.7
0095	1	30°C	72	293	685	172	0.572	154	359	0.571	-0.475912	1.55879e+06	164494	3679.77	0.028749	80132.8
0095	2	30°C	72	287	698	299	0.589	224	591	0.621	-0.153295	1.42187e+06	196588	3202.15	0.033101	22431.6
0095	3	30°C	72	539	1347	342	0.6	299	697	0.571	-0.482554	1.42445e+06	218184	3592.9	0.0421525	29375.6
0100	1	30°C	72	155	343	197	0.548	164	394	0.584	0.148688	2.01699e+06	337091	4842.64	0.0289937	36923.2
0100	2	30°C	72	168	429	165	0.608	152	405	0.625	-0.0559441	2.13934e+06	366181	4957	0.0781347	40387.5
0100	3	30°C	72	116	304	145	0.618	134	305	0.561	0.00328947	2.09686e+06	387192	5923.01	0.0490577	55079.2
0093	1	32°C	72	286	812	246	0.648	327	907	0.639	0.116995	1.17445e+06	314297	7192.83	0.208264	31335.1
0093	2	32°C	72	590	1758	399	0.664	620	1758	0.647	0	1.24508e+06	330886	8843.39	0.211306	26102.2
0093	3	32°C	72	276	783	432	0.648	298	740	0.597	-0.054917	1.28448e+06	314478	22420.9	0.339477	59256.1
0095	1	32°C	72	630	1671	345	0.623	682	1782	0.617	0.0664273	1.16464e+06	285609	5122.66	0.114323	31435.9
0095	2	32°C	72	788	2116	691	0.628	878	2221	0.605	0.0496219	1.13375e+06	265296	3158.37	0.0554294	16374
0095	3	32°C	72	314	852	510	0.631	300	735	0.592	-0.137324	1.15195e+06	310642	3647.28	0.0627937	23456.8
0100	1	32°C	72	483	1262	475	0.617	484	1241	0.61	-0.0166403	1.72563e+06	502144	9204.19	0.12909	35081.9
0100	2	32°C	72	540	1514	518	0.643	497	1300	0.618	-0.141347	1.51918e+06	457892	11074.3	0.211385	36257.5
0100	3	32°C	72	379	1065	476	0.644	448	1177	0.619	0.105164	1.51499e+06	481547	12107.6	0.0945817	62334.1

## Sheet: Base (means&dp) sreplica
																												DCF
								Total										UP				Down						Total												up				down
Linhagem	Réplica	Temperatura	Tempo	Data	Código único	Yield	FvFm	_mean_Cell_density	dp_Cell_density	_mean_% of This Plot	dp_% of This Plot	mean_FSC-H	dp_ FSC-H	Mean FL3-H	dp_Mean FL3-H	Mean FL1-H	dp_FL1-H	up_mean_% of This Plot	dp_up% of This Plot	up_Mean FL1-H	dp_up_FL1-H	down_%_mean_ of This Plot	dp_down% of This Plot	down_Mean FL1-H	dp_down_Mean FL1-H			Count	Volume DCF	_mean_cell/density_DCF	dp_cell/density_DCF	mean_% of This Plot	dp_% of This Plot	Mean FSC-H	dp_FSC-H	Mean FL3-H	dp FL3-H	Mean FL1-H	dp FL1-H	mean_% of This Plot	dp_% of This Plot	Mean FL1-H	dpFL1-H	mean_% of This Plot	up_% of This Plot	Mean FL1-H	dp FL1-H	mean_ΔFL1H	dp_ΔFL1H
CCMR0093	Mãe	26	0	2019-01-07	A01 CCMR0093_07_01_2019	0.434	0.521
CCMR0095	Mãe	26	0	2019-01-07	A02 CCMR0095_07_01_2019	0.67	0.699
CCMR0100	Mãe	26	0	2019-01-07	A04 CCMR0100_07_01_2019	0.667	0.711
CCMR0093	1	26	1	2019-01-11	CCMR009312611012018	0.538333	0.543	18165.2	4520.29	0.165454	0.0368426	1.27016e+06	59293.7	277031	4557.74	2672.23	172.609	0.0196948	0.000873004	15082.6	2310.13	0.980305	0.000873004	2424.2	147.855		2920	24	131	133.503	49.6185	0.162755	0.0456509	240122	30572.8	0.439468	0.011774	1.21138	0.014484	0.0756738	0.0101165	16805	1197.32	0.92295	0.0087639	3023.83	114.946	13781.2	1105.96
CCMR0095	1	26	1	2019-01-11	CCMR009512611012018	0.399	0.447667	6178.12	1040.14	0.113853	0.00903504	1.29572e+06	162038	379933	36328	3997.85	838.674	0.0267377	0.00398517	20473.9	9077.1	0.973262	0.00398517	3529.72	570.926		219	2	131	27.9898	22.0363	0.0846801	0.0267241	357218	37384.1	0.505111	0.0627721	1.30829	0.0867227	0.146679	0.0689421	32138.5	8674.93	0.830173	0.0823654	5010.15	157.689	27128.4	8543.48
CCMR0100	1	26	1	2019-01-11	CCMR010012611012018	0.599333	0.576333	24930.4	6766.13	0.297346	0.0186401	1.40228e+06	90734.9	282243	6402.48	3068.76	247.74	0.0257406	0.00306217	17442.4	1563.59	0.974259	0.00306217	2689.74	200.966		2471	19	132	103.959	37.8402	0.268216	0.031448	201006	12714.4	0.632827	0.0836144	1.26035	0.0609879	0.0724219	0.0219806	19531.7	218.519	0.927578	0.0219806	3020.74	102.977	16511	277.196
CCMR0093	1	28	1	2019-01-11	CCMR009312811012018	0.535333	0.552333	37944.9	9005.83	0.286276	0.0303565	1.15882e+06	68566.7	270069	12047.2	2566.18	198.154	0.0252233	0.00184334	12947.9	6801.33	0.974777	0.00184334	2294.22	198.887		2022	20	102	243.851	61.5088	0.23341	0.0520375	282748	18308.9	0.47748	0.148059	1.46473	0.255497	0.148186	0.07952	16283.9	5695.86	0.851814	0.07952	2832.37	329.346	13451.6	5391.88
CCMR0095	1	28	1	2019-01-11	CCMR009512811012018	0.467333	0.489	8368.96	1221.91	0.160419	0.0125648	1.21902e+06	25304.6	295884	10096.1	2976.5	132.3	0.0275508	0.00999021	15684.4	4669.1	0.972449	0.00999021	2646.22	149.273		731	6	131	61.0687	13.2218	0.239928	0.0326722	309712	14094.4	0.451342	0.0320729	1.52585	0.25903	0.0784029	0.0175469	21741.7	3780.99	0.921597	0.0175469	3097.58	128.307	18644.2	3850.03
CCMR0100	1	28	1	2019-01-11	CCMR010012811012018	0.574	0.594333	53031.1	16061.2	0.421608	0.032932	1.37018e+06	108741	259972	4996.54	2823.78	243.297	0.0285348	0.00714972	13306.2	1783.87	0.971465	0.00714972	2524.52	220.567		2200	67	33	1391.91	779.074	0.506295	0.0260272	268790	6228.28	0.386113	0.0509256	1.38927	0.160419	0.0922198	0.0254124	17187.8	1578.35	0.90778	0.0254124	2991.41	214.14	14196.4	1749.09
CCMR0093	1	30	1	2019-01-11	CCMR009313011012018	0.402667	0.424	41503.8	11839.8	0.273364	0.0263742	1.26148e+06	49650.4	191392	7431.63	2633.53	120.865	0.0229576	0.00345135	33721.4	22664.2	0.977042	0.00345135	2445.14	108.081		2269	23	100	223.468	6.00678	0.213321	0.00892795	198221	8275.88	0.404148	0.00802529	1.58655	0.0789286	0.152883	0.0494449	24289.5	618.301	0.847117	0.0494449	2956.54	65.4208	21333	632.994
CCMR0095	1	30	1	2019-01-11	CCMR009513011012018	0.380333	0.438333	15811.7	9284.96	0.246006	0.0436884	1.28905e+06	21686	203147	15814.1	2479.46	173.222	0.0166855	0.0063838	39474.9	41476.7	0.983314	0.0063838	2298.39	155.269		603	5	131	81.4249	37.6556	0.17848	0.0511645	203774	19707.9	0.384979	0.0495249	1.80385	0.36793	0.100029	0.0210271	88602.5	23948.5	0.899971	0.0210271	3069.37	379.302	85533.2	24118.7
CCMR0100	1	30	1	2019-01-11	CCMR010013011012018	0.586333	0.609333	71377.5	11009.4	0.512578	0.0317903	1.36287e+06	55986.4	211555	44477	2873.29	365.452	0.0174012	0.00304522	57294.1	45703.8	0.982599	0.00304522	2676.66	277.983		2151	29	75	775.791	337.106	0.466813	0.0635182	217664	43965.6	0.337079	0.093101	1.39215	0.207311	0.0874513	0.0429524	19905.8	2881.49	0.912549	0.0429524	2992.55	193.052	16913.3	2747.4
CCMR0093	1	32	1	2019-01-11	CCMR009313211012018	0.464667	0.491667	9251.91	1485.87	0.197967	0.00296926	1.55248e+06	84626	161859	403.415	2868.19	305.449	0.0218116	0.00564766	12040.1	3859.17	0.978188	0.00564766	2677.34	291.336		799	6	131	61.0687	33.274	0.264179	0.0842976	172562	10617.6	0.404076	0.121817	1.24882	0.0559471	0.091927	0.01896	17774.7	4136.46	0.908073	0.01896	3109.38	269.542	14665.3	3870.21
CCMR0095	1	32	1	2019-01-11	CCMR009513211012018	0.578333	0.584	27712.5	736.412	0.38002	0.0988693	1.47213e+06	66255.8	191679	32796.9	2719.83	444.238	0.0259029	0.00355908	16155.1	4220.92	0.974097	0.00355908	2371.21	393.724		2341	27	88	221.844	82.6503	0.464573	0.169854	194518	35625.7	0.376292	0.00829339	1.90462	0.327066	0.0810606	0.00357254	27862.3	8470.85	0.918939	0.00357254	3032.14	583.601	24830.2	7990.14
CCMR0100	1	32	1	2019-01-11	CCMR010013211012018	0.567333	0.569667	33755	15803	0.363448	0.00666338	1.57554e+06	185706	195785	36554.2	3191.66	384.8	0.0194127	0.00716173	15092.6	2365.55	0.980587	0.00716173	2966.64	343.217		2913	43	67	651.206	344.183	0.541604	0.0463564	220071	30250.6	0.344277	0.0266496	1.86431	0.213817	0.0446637	0.0358007	55379.9	28170.1	0.955336	0.0358007	4514.76	557.792	50865.2	27874.3
CCMR0093	1	26	2	2019-01-14	CCMR009312614012018	0.548	0.573	94847.2	5718.72	0.158149	0.0145189	1.30457e+06	99522.6	248614	32580.3	2737.05	233.612	0.0323098	0.0064381	11949.2	361.444	0.967542	0.00633848	2429.99	176.852		2631	25	106	209.531	56.1664	0.0699152	0.0130958	301515	37453.4	0.57688	0.0559082	1.42111	0.431732	0.217525	0.119504	18437.5	6141.33	0.782475	0.119504	3390.44	394.532	15047.1	5751.02
CCMR0095	1	26	2	2019-01-14	CCMR009512614012018	0.483667	0.470333	13428.9	2596.48	0.121152	0.0666186	1.18277e+06	104254	238330	17989	2813.21	551.053	0.0212753	0.00278011	18343.6	5476.03	0.978725	0.00278011	2480.77	469.548		1241	9	131	55.9796	11.6605	0.15168	0.00660228	256475	22195.2	0.618857	0.0304192	1.82977	0.449056	0.14844	0.0652517	31547.5	8377.19	0.85156	0.0652517	3513.84	588.802	28033.6	8093.38
CCMR0100	1	26	2	2019-01-14	CCMR010012614012018	0.669667	0.659667	90131.9	39870	0.34233	0.0116835	1.4844e+06	41886.7	289523	9278.93	3684.07	486.098	0.0282433	0.00208151	23932.3	7885.9	0.971757	0.00208151	3094.26	290.286		2571	29	89	526.34	180.923	0.28353	0.0458199	348162	6235.76	0.566985	0.0149139	1.6083	0.246584	0.122644	0.055929	33065.6	2498.54	0.877356	0.055929	4369.94	127.698	28695.6	2382.71
CCMR0093	1	28	2	2019-01-14	CCMR009312814012018	0.612333	0.621	33879.3	4032.27	0.370646	0.0263419	1.29268e+06	78413.5	211395	2964.84	2809.93	251.121	0.024204	0.00350827	21586.7	5777.99	0.975796	0.00350827	2335.94	323.147		1633	12	131	78.8804	22.0363	0.302102	0.00775906	242000	25782.2	0.449514	0.0688939	1.57688	0.22992	0.0671263	0.088443	32140.2	4781.76	0.932874	0.088443	2866.8	949.402	29273.4	4847.77
CCMR0095	1	28	2	2019-01-14	CCMR009512814012018	0.589333	0.569333	39300.7	7335.14	0.411768	0.0398119	1.2119e+06	32425.7	195596	19832.3	2194.77	357.088	0.0253935	0.00394277	15842.4	3810.47	0.974607	0.00394277	1840.28	260.163		1687	13	131	199.831	110.219	0.403588	0.0570378	238423	27292.1	0.596245	0.040605	2.10924	0.0752692	0.137247	0.026782	26012.3	9553.03	0.862753	0.026782	2571.45	513.737	23440.8	9041.25
CCMR0100	1	28	2	2019-01-14	CCMR010012814012018	0.677	0.666333	76473.2	16220.8	0.496268	0.0486322	1.92657e+06	153650	386417	11816.9	6082.73	987.667	0.025988	0.00374563	29111.6	5059.24	0.974012	0.00374563	5473.54	880.613		2221	139	16	7406.94	2980.66	0.504641	0.0336183	381148	25471.8	0.264327	0.00952854	0.998398	0.192182	0.0755249	0.070876	36121	8138.83	0.924475	0.070876	5952.22	985.524	30168.8	7730.68
CCMR0093	1	30	2	2019-01-14	CCMR009313014012018	0.500667	0.512667	27603.7	24224	0.263619	0.0649964	1.77548e+06	169039	166762	42830.3	5155.13	1147.88	0.0145532	0.00303292	268844	196434	0.985447	0.00303292	4908.7	1110.95		1132	9	132	127.053	57.5603	0.273829	0.0751537	213550	40644.1	0.473579	0.0140307	1.18652	0.297801	0.0572693	0.0105262	45192.6	6314.69	0.942731	0.0105262	6189.93	1629.47	39002.6	7935.47
CCMR0095	1	30	2	2019-01-14	CCMR009513014012018	0.579667	0.602667	69776.5	8844.73	0.343855	0.0446817	1.46837e+06	78316.2	193089	27015.6	3440.01	309.209	0.0135116	0.00243075	67246.6	13793.8	0.986488	0.00243075	3232	288.231		2574	55	47	810.139	438.77	0.29658	0.0230901	230608	29637.3	0.424038	0.0117808	0.93895	0.106501	0.0346675	0.00683765	43980	31501.2	0.965332	0.00683765	3718.97	316.978	40261	31210.6
CCMR0100	1	30	2	2019-01-14	CCMR010013014012018	0.598667	0.593667	32522.6	7273.24	0.426084	0.055378	2.0844e+06	62119.1	363488	25159.2	8394.01	951.779	0.0142316	0.00570097	135102	61708.3	0.985768	0.00570097	8050.56	842.074		3518	20	180	166.808	48.3857	0.63617	0.0253939	428934	9361.36	0.422189	0.0235058	0.758284	0.0763498	0.052062	0.0247078	44130	9639.21	0.64731	0.518684	24424.2	26563.3	29558.6	1172.13
CCMR0093	1	32	2	2019-01-14	CCMR009313214012018	0.651333	0.627667	44066.2	52840.4	0.405881	0.0982056	1.23467e+06	55751.2	319887	9525.77	3350.96	161.746	0.0214544	0.00420687	14747.8	1716	0.978546	0.00420687	3101.36	106.72		1817	14	131	135.954	57.1127	0.337761	0.0317417	321584	51711.9	0.410579	0.0652233	1.67779	0.328188	0.253016	0.0748929	38897.8	17823.9	0.746984	0.0748929	4337.26	191.334	34560.5	17830.3
CCMR0095	1	32	2	2019-01-14	CCMR009513214012018	0.627	0.624667	25603.9	1218.85	0.414188	0.0294316	1.15011e+06	15529.6	287182	22713.6	2879.55	277.047	0.0207829	0.00293628	17277.1	2109.56	0.979217	0.00293628	2571.05	211.313		2286	65	88	636.793	368.243	0.374303	0.0307238	331780	18655.5	0.445947	0.0384724	1.68474	0.668891	0.0775154	0.0320885	23755.6	7535.38	0.922342	0.0319913	3396.87	493.02	20358.7	7042.6
CCMR0100	1	32	2	2019-01-14	CCMR010013214012018	0.639667	0.636	46699.8	8195.79	0.56982	0.0350948	1.5866e+06	120425	480528	22143.7	5441.62	683.79	0.0196872	0.00514584	24909.3	4751.41	0.980313	0.00514584	5066.24	706.846		2819	22	131	233.444	154.827	0.636478	0.0558526	511873	30901.1	0.407464	0.0182587	1.91274	0.595963	0.145019	0.060009	44557.9	15405.9	0.854981	0.060009	6500.04	487.297	38057.8	15462.2
