# Supplementary material for: Physiological response of Symbiodiniaceae to thermal stress: Reactive oxygen species, photosynthesis, and relative cell size
Source: PLoS One. 2023 Aug 3;18(8):e0284717. doi: 10.1371/journal.pone.0284717 (PMC10399794; doi:10.1371/journal.pone.0284717)
Supplement: S3 Dataset — (XLSX) [file pone.0284717.s007.xlsx]

## Sheet: Plan1
			Fv/Fm				Y(II)
			4h		72h		4h		72h
			min	max	min	max	min	max	min	max
	CCMR0093	26°C	0.479	0.6	0.56	0.582	0.458	0.588	0.52	0.581
		28°C	0.495	0.583	0.602	0.653	0.479	0.566	0.601	0.626
		30°C	0.356	0.557	0.422	0.569	0.332	0.524	0.377	0.588
		32°C	0.412	0.614	0.597	0.647	0.37	0.619	0.642	0.664
	CCMR0095	26°C	0.373	0.557	0.429	0.525	0.289	0.522	0.421	0.558
		28°C	0.446	0.554	0.53	0.606	0.427	0.527	0.552	0.634
		30°C	0.37	0.525	0.571	0.64	0.274	0.486	0.549	0.601
		32°C	0.577	0.594	0.611	0.635	0.569	0.588	0.622	0.631
	CCMR0100	26°C	0.539	0.614	0.648	0.672	0.579	0.615	0.656	0.678
		28°C	0.517	0.655	0.663	0.671	0.513	0.633	0.667	0.688
		30°C	0.563	0.642	0.566	0.625	0.547	0.624	0.594	0.608
		32°C	0.541	0.596	0.634	0.637	0.523	0.607	0.624	0.651
