# Supplementary material for: Physiological response of Symbiodiniaceae to thermal stress: Reactive oxygen species, photosynthesis, and relative cell size
Source: PLoS One. 2023 Aug 3;18(8):e0284717. doi: 10.1371/journal.pone.0284717 (PMC10399794; doi:10.1371/journal.pone.0284717)
Supplement: S4 Dataset — (XLSX) [file pone.0284717.s008.xlsx]

## Sheet: nlme+glmer
	CCMR0093						CCMR0095						CCMR0100							CCMR0095
	Estimate	F Value	p value	Residual Homoscedascity (Levene’s p-value)	OBS		Estimate	F Value	p value	Residual Homoscedascity (Levene’s p-value)	OBS		Estimate	F Value	p value	Residual Homoscedascity (Levene’s p-value)	OBS			Estimate	F Value	p value	Residual Homoscedascity (Levene’s p-value)	OBS
FL1_DCF_UP																			FL1_DCF_UP
Temperature	0.00774918	6.2001	0.00275598	0.08271	glmer (family=gaussian(link='log'))		1.93643e-07	0.01349	0.9098	0.01743	Power (-1) transformed, no weights		-3.04088e-06	11.3105	0.0072	0.209	Power (-1) transformed, no weights		Temperature	(28: -0.12968351; 30: 0.26170691; 32: -0.09812710)	6.386	0.0162	0.3568	Temperatura como variavel categorica
Time	0.0530829	27.1023	9.48785e-09	0.3203			5.27412e-06	1.21486	0.2939	0.4444			-1.88543e-05	21.7407	0.0007	0.05926			Time	-0.0942566	1.798	0.207	0.2234	no weights
Residuals normality (Shapiro-Wilks p-value)			0.2032						0.8095						0.1987				Residuals normality (Shapiro-Wilks p-value)			0.5514
FL1_DCF_Total
Temperature	0.0291993	2.407	0.1518	0.4837			6.7814e-06	0.56004	0.4715	0.2201	Power (-1) transformed, no weights		-3.59847e-06	0.36221	0.5607	0.1381	Power (-1) transformed, no weights
Time	0.0787194	0.875	0.3697	0.07471			9.06266e-05	11.2106	0.0065	0.6436			-4.76698e-05	5.85856	0.034	0.9313
Residuals normality (Shapiro-Wilks p-value)			0.6001						0.3466						0.2166
ROSh Proportion
Temperature	0.0218782	0.1083	0.758303	0.6297	glmer (family=gaussian(link='log'))		-0.125204	8.9466	0.00864746	0.131	glmer (family=gaussian(link='log'))		-0.000916667	0.03545	0.8544	0.576
Time	0.477573	3.0987	0.0807964	0.23			0.0287933	0.038	0.840521	0.5702			0.0225	1.40907	0.2602	0.1946
Residuals normality (Shapiro-Wilks p-value)			0.7793						0.179						0.9814
FSC_unstained
Temperature	0.00913097	2.84	0.1231	0.1204			0.00616666	2.5	0.147	0.0884			0.00663591	1.8	0.2062	0.2274
Time	0.0266432	1.21	0.2954	0.07112			-0.022909	1.7	0.2183	0.1288			0.0905267	17	0.0017	0.07204
Residuals normality (Shapiro-Wilks p-value)			0.5338						0.1604						0.161
FL3_unstained
Temperature	-0.00292067	2.291	0.00202345	0.2435	glmer (family=gaussian(link='log'))		-0.0207333	4.83	0.0526	0.08748			0.00112592	0.02	0.8915	0.5623
Time	0.00318869	0.1713	0.669439	0.06043			-0.0569723	1.83	0.2038	0.3336			0.204744	32.38	0.0001	0.6968
Residuals normality (Shapiro-Wilks p-value)			0.3107						0.3376						0.1197
Fv_Fm
Temperature	-0.00558333	0.4028	0.5399	0.4313			0.0213333	11.6273	0.0067	0.418			-0.00375	1.087	0.3217	0.3898
Time	0.0808333	11.8651	0.0055	0.4037			0.0783333	13.8772	0.0034	0.07871			0.0525	12.622	0.0045	0.1241
Residuals normality (Shapiro-Wilks p-value)			0.3228						0.9136						0.2752
Y_II
Temperature	-0.00391667	0.1666	0.6918	0.1616			0.0218333	7.2473	0.0226	0.4175			-0.007	4.703	0.0553	0.3135
Time	0.0925	8.6199	0.0135	0.7602			0.111667	19.6026	0.001	0.079			0.065	22.043	0.0007	0.3636
Residuals normality (Shapiro-Wilks p-value)			0.2595						0.2294						0.3792
NPQ
Temperature	-0.00560051	0.2082	0.6579	0.4474	Power transformed (-0.5)		-0.00525833	0.071366	0.7948	0.5547			0.0789056	1.5295	0.348246	0.05104	glmer (family=gaussian(link='log'))	Power Transform (1.2)
Time	0.106153	5.1852	0.0438	0.1246			-0.228083	18.1152	0.0014	0.8631			-0.0742948	3.497	0.0263141	0.1796
Residuals normality (Shapiro-Wilks p-value)			0.4036						0.2049						0.05011

## Sheet: Temp_ttest
CCMR	Response	Time	Temperature	Max_resposta	p.value	adjusted.p
CCMR0093	FSC_unstained	4	28	6.06352	0.10333	0.29759
CCMR0093	FSC_unstained	4	30	6.10065	0.86167	0.899134
CCMR0093	FSC_unstained	4	32	6.1906	0.00867517	0.0886631
CCMR0093	FL3_unstained	4	28	5.43118	0.429508	0.618491
CCMR0093	FL3_unstained	4	30	5.2817	0.00113594	0.0296354
CCMR0093	FL3_unstained	4	32	5.20914	0.000237676	0.0114085
CCMR0093	FL1_DCF_Total	4	28	3.60182	0.263374	0.473549
CCMR0093	FL1_DCF_Total	4	30	3.77441	0.415418	0.618491
CCMR0093	FL1_DCF_Total	4	32	3.60538	0.0327511	0.168434
CCMR0093	FL1_DCF_UP	4	28	4.19549	0.758425	0.846614
CCMR0093	FL1_DCF_UP	4	30	4.38533	0.00649577	0.0886631
CCMR0093	FL1_DCF_UP	4	32	4.24245	0.785287	0.869076
CCMR0093	Plot_DCF_UP	4	28	0.148333	0.25162	0.458648
CCMR0093	Plot_DCF_UP	4	30	0.152667	0.109477	0.303167
CCMR0093	Plot_DCF_UP	4	32	0.0923333	0.270829	0.475602
CCMR0093	Y_II	4	28	0.526	0.808406	0.869076
CCMR0093	Y_II	4	30	0.423	0.193914	0.398909
CCMR0093	Y_II	4	32	0.476	0.500716	0.70003
CCMR0093	Fv_Fm	4	28	0.534	0.909169	0.925376
CCMR0093	Fv_Fm	4	30	0.433667	0.230159	0.441904
CCMR0093	Fv_Fm	4	32	0.488	0.526581	0.722168
CCMR0093	Y_NPQ_AW_Genty	4	28	0.0533333	0.700665	0.800759
CCMR0093	Y_NPQ_AW_Genty	4	30	-0.0156667	0.662383	0.781829
CCMR0093	Y_NPQ_AW_Genty	4	32	0.00833333	0.808871	0.869076
CCMR0093	FSC_unstained	72	28	6.11095	0.886591	0.91811
CCMR0093	FSC_unstained	72	30	6.24804	0.0124476	0.0995805
CCMR0093	FSC_unstained	72	32	6.09125	0.358005	0.550221
CCMR0093	FL3_unstained	72	28	5.32507	0.185443	0.392703
CCMR0093	FL3_unstained	72	30	5.21132	0.106207	0.29988
CCMR0093	FL3_unstained	72	32	5.50487	0.0763398	0.261736
CCMR0093	FL1_DCF_Total	72	28	3.46383	0.238756	0.447794
CCMR0093	FL1_DCF_Total	72	30	3.79542	0.569838	0.732649
CCMR0093	FL1_DCF_Total	72	32	4.05139	0.158631	0.350788
CCMR0093	FL1_DCF_UP	72	28	4.50362	0.0645389	0.249
CCMR0093	FL1_DCF_UP	72	30	4.65206	0.0212519	0.132085
CCMR0093	FL1_DCF_UP	72	32	4.56181	0.0863896	0.276447
CCMR0093	Plot_DCF_UP	72	28	0.067	0.160778	0.350788
CCMR0093	Plot_DCF_UP	72	30	0.057	0.144817	0.341419
CCMR0093	Plot_DCF_UP	72	32	0.252667	0.690706	0.795694
CCMR0093	Y_II	72	28	0.620333	0.0312182	0.166497
CCMR0093	Y_II	72	30	0.500667	0.520191	0.720265
CCMR0093	Y_II	72	32	0.653333	0.0173174	0.118748
CCMR0093	Fv_Fm	72	28	0.626333	0.0454605	0.204572
CCMR0093	Fv_Fm	72	30	0.512	0.329138	0.5305
CCMR0093	Fv_Fm	72	32	0.627667	0.0532383	0.232108
CCMR0093	Y_NPQ_AW_Genty	72	28	0.0613333	0.0229313	0.132085
CCMR0093	Y_NPQ_AW_Genty	72	30	-0.245667	0.065274	0.249
CCMR0093	Y_NPQ_AW_Genty	72	32	0.00566667	0.00173356	0.0356619
CCMR0095	FSC_unstained	4	28	6.08595	0.537557	0.723441
CCMR0095	FSC_unstained	4	30	6.11023	0.997667	0.997667
CCMR0095	FSC_unstained	4	32	6.16765	0.213486	0.432985
CCMR0095	FL3_unstained	4	28	5.47095	0.036924	0.183347
CCMR0095	FL3_unstained	4	30	5.30694	0.00123481	0.0296354
CCMR0095	FL3_unstained	4	32	5.27803	0.00923574	0.0886631
CCMR0095	FL1_DCF_Total	4	28	3.53251	0.01565	0.118611
CCMR0095	FL1_DCF_Total	4	30	3.97184	0.949938	0.95658
CCMR0095	FL1_DCF_Total	4	32	3.58799	0.00869169	0.0886631
CCMR0095	FL1_DCF_UP	4	28	4.33309	0.113515	0.305434
CCMR0095	FL1_DCF_UP	4	30	4.9353	0.0120838	0.0995805
CCMR0095	FL1_DCF_UP	4	32	4.42924	0.566181	0.732649
CCMR0095	Plot_DCF_UP	4	28	0.0783333	0.222753	0.437814
CCMR0095	Plot_DCF_UP	4	30	0.1	0.361665	0.550221
CCMR0095	Plot_DCF_UP	4	32	0.081	0.239445	0.447794
CCMR0095	Y_II	4	28	0.465	0.445443	0.635087
CCMR0095	Y_II	4	30	0.375667	0.816132	0.869076
CCMR0095	Y_II	4	32	0.574	0.120047	0.308693
CCMR0095	Fv_Fm	4	28	0.486	0.427523	0.618491
CCMR0095	Fv_Fm	4	30	0.413	0.82689	0.86914
CCMR0095	Fv_Fm	4	32	0.569333	0.116659	0.305434
CCMR0095	Y_NPQ_AW_Genty	4	28	0.0186667	0.42352	0.618491
CCMR0095	Y_NPQ_AW_Genty	4	30	-0.059	0.156775	0.350788
CCMR0095	Y_NPQ_AW_Genty	4	32	0.0426667	0.585516	0.746145
CCMR0095	FSC_unstained	72	28	6.08336	0.654076	0.781829
CCMR0095	FSC_unstained	72	30	6.16643	0.0285706	0.158237
CCMR0095	FSC_unstained	72	32	6.06071	0.661698	0.781829
CCMR0095	FL3_unstained	72	28	5.28991	0.0548033	0.232108
CCMR0095	FL3_unstained	72	30	5.28284	0.103145	0.29759
CCMR0095	FL3_unstained	72	32	5.45725	0.0413559	0.198508
CCMR0095	FL1_DCF_Total	72	28	3.48961	0.294236	0.492674
CCMR0095	FL1_DCF_Total	72	30	3.54224	0.315847	0.52278
CCMR0095	FL1_DCF_Total	72	32	3.59031	0.820794	0.869076
CCMR0095	FL1_DCF_UP	72	28	4.39367	0.471835	0.66612
CCMR0095	FL1_DCF_UP	72	30	4.57422	0.673845	0.78253
CCMR0095	FL1_DCF_UP	72	32	4.36062	0.289369	0.492674
CCMR0095	Plot_DCF_UP	72	28	0.137333	0.805988	0.869076
CCMR0095	Plot_DCF_UP	72	30	0.0346667	0.0924972	0.289556
CCMR0095	Plot_DCF_UP	72	32	0.0773333	0.191021	0.398653
CCMR0095	Y_II	72	28	0.590333	0.0976319	0.292896
CCMR0095	Y_II	72	30	0.587	0.116582	0.305434
CCMR0095	Y_II	72	32	0.627333	0.0691666	0.249
CCMR0095	Fv_Fm	72	28	0.566333	0.0228662	0.132085
CCMR0095	Fv_Fm	72	30	0.587667	0.00876247	0.0886631
CCMR0095	Fv_Fm	72	32	0.604667	0.0113962	0.0995805
CCMR0095	Y_NPQ_AW_Genty	72	28	-0.05	0.362587	0.550221
CCMR0095	Y_NPQ_AW_Genty	72	30	-0.278333	0.224187	0.437814
CCMR0095	Y_NPQ_AW_Genty	72	32	-0.006	0.155119	0.350788
CCMR0100	FSC_unstained	4	28	6.13584	0.708334	0.80315
CCMR0100	FSC_unstained	4	30	6.13421	0.565569	0.732649
CCMR0100	FSC_unstained	4	32	6.19537	0.243606	0.449733
CCMR0100	FL3_unstained	4	28	5.41487	0.00916778	0.0886631
CCMR0100	FL3_unstained	4	30	5.31836	0.143798	0.341419
CCMR0100	FL3_unstained	4	32	5.2869	0.0675643	0.249
CCMR0100	FL1_DCF_Total	4	28	3.6809	0.139298	0.340999
CCMR0100	FL1_DCF_Total	4	30	3.55276	0.0063782	0.0886631
CCMR0100	FL1_DCF_Total	4	32	3.76417	0.564941	0.732649
CCMR0100	FL1_DCF_UP	4	28	4.23397	0.134095	0.338766
CCMR0100	FL1_DCF_UP	4	30	4.29608	0.892607	0.91811
CCMR0100	FL1_DCF_UP	4	32	4.70614	0.0817466	0.273756
CCMR0100	Plot_DCF_UP	4	28	0.0923333	0.362993	0.550221
CCMR0100	Plot_DCF_UP	4	30	0.0873333	0.625829	0.776891
CCMR0100	Plot_DCF_UP	4	32	0.0446667	0.325866	0.5305
CCMR0100	Y_II	4	28	0.575667	0.55669	0.732649
CCMR0100	Y_II	4	30	0.586	0.639617	0.781829
CCMR0100	Y_II	4	32	0.564667	0.293545	0.492674
CCMR0100	Fv_Fm	4	28	0.583333	0.795714	0.869076
CCMR0100	Fv_Fm	4	30	0.592667	0.533429	0.723441
CCMR0100	Fv_Fm	4	32	0.558	0.649121	0.781829
CCMR0100	Y_NPQ_AW_Genty	4	28	0.025	0.168804	0.362803
CCMR0100	Y_NPQ_AW_Genty	4	30	0.0756667	0.0950078	0.291088
CCMR0100	Y_NPQ_AW_Genty	4	32	-0.076	0.912524	0.925376
CCMR0100	FSC_unstained	72	28	6.28383	0.0222577	0.132085
CCMR0100	FSC_unstained	72	30	6.31885	0.00014161	0.0114085
CCMR0100	FSC_unstained	72	32	6.19966	0.266371	0.473549
CCMR0100	FL3_unstained	72	28	5.58692	0.000356143	0.0128211
CCMR0100	FL3_unstained	72	30	5.55979	0.0170115	0.118748
CCMR0100	FL3_unstained	72	32	5.68141	0.000208018	0.0114085
CCMR0100	FL1_DCF_Total	72	28	3.86737	0.224988	0.437814
CCMR0100	FL1_DCF_Total	72	30	3.71761	0.741991	0.83474
CCMR0100	FL1_DCF_Total	72	32	4.03045	0.00729602	0.0886631
CCMR0100	FL1_DCF_UP	72	28	4.54955	0.66983	0.78253
CCMR0100	FL1_DCF_UP	72	30	4.63818	0.139715	0.340999
CCMR0100	FL1_DCF_UP	72	32	4.63307	0.29089	0.492674
CCMR0100	Plot_DCF_UP	72	28	0.0756667	0.421582	0.618491
CCMR0100	Plot_DCF_UP	72	30	0.052	0.147	0.341419
CCMR0100	Plot_DCF_UP	72	32	0.145	0.660717	0.781829
CCMR0100	Y_II	72	28	0.68	0.0632736	0.249
CCMR0100	Y_II	72	30	0.591333	0.075637	0.261736
CCMR0100	Y_II	72	32	0.634667	0.0662459	0.249
CCMR0100	Fv_Fm	72	28	0.654	0.331562	0.5305
CCMR0100	Fv_Fm	72	30	0.59	0.0850846	0.276447
CCMR0100	Fv_Fm	72	32	0.615667	0.0430454	0.199953
CCMR0100	Y_NPQ_AW_Genty	72	28	-0.0146667	0.616232	0.77163
CCMR0100	Y_NPQ_AW_Genty	72	30	0.012	0.343223	0.543121
CCMR0100	Y_NPQ_AW_Genty	72	32	-0.0103333	0.593253	0.749372

## Sheet: Time_ttest
CCMR	Response	Temperature	Max_resposta	p.value	adjusted.p
CCMR0093	FSC_unstained	26	6.15209	0.750912	0.858185
CCMR0093	FL3_unstained	26	5.44718	0.242108	0.365412
CCMR0093	FL1_DCF_Total	26	3.95122	0.902118	0.941341
CCMR0093	FL1_DCF_UP	26	4.40676	0.78501	0.8866
CCMR0093	Plot_DCF_UP	26	0.339	0.15992	0.274148
CCMR0093	Y_II	26	0.588	0.707925	0.82067
CCMR0093	Fv_Fm	26	0.599	0.505631	0.658947
CCMR0093	Y_NPQ_AW_Genty	26	0.1	0.0689726	0.175168
CCMR0093	FSC_unstained	28	6.13117	0.111797	0.234743
CCMR0093	FL3_unstained	28	5.44283	0.00718743	0.106116
CCMR0093	FL1_DCF_Total	28	3.75822	0.571509	0.721907
CCMR0093	FL1_DCF_UP	28	4.5455	0.0462952	0.169408
CCMR0093	Plot_DCF_UP	28	0.239	0.434266	0.579021
CCMR0093	Y_II	28	0.634	0.0784496	0.183687
CCMR0093	Fv_Fm	28	0.653	0.0677205	0.175168
CCMR0093	Y_NPQ_AW_Genty	28	0.146	0.872786	0.933634
CCMR0093	FSC_unstained	30	6.29403	0.021548	0.129288
CCMR0093	FL3_unstained	30	5.297	0.365155	0.508042
CCMR0093	FL1_DCF_Total	30	3.86613	0.317887	0.448782
CCMR0093	FL1_DCF_UP	30	4.69221	0.0170379	0.123797
CCMR0093	Plot_DCF_UP	30	0.192	0.0540101	0.169408
CCMR0093	Y_II	30	0.588	0.408227	0.551969
CCMR0093	Fv_Fm	30	0.569	0.301013	0.431302
CCMR0093	Y_NPQ_AW_Genty	30	0.108	0.0635591	0.175168
CCMR0093	FSC_unstained	32	6.21741	0.0547047	0.169408
CCMR0093	FL3_unstained	32	5.51968	0.000582985	0.0559666
CCMR0093	FL1_DCF_Total	32	4.35065	0.0946809	0.206577
CCMR0093	FL1_DCF_UP	32	4.77273	0.150802	0.263218
CCMR0093	Plot_DCF_UP	32	0.339	0.0677717	0.175168
CCMR0093	Y_II	32	0.664	0.139773	0.248486
CCMR0093	Fv_Fm	32	0.647	0.136757	0.248424
CCMR0093	Y_NPQ_AW_Genty	32	0.056	0.935763	0.94692
CCMR0095	FSC_unstained	26	6.14566	0.236102	0.365412
CCMR0095	FL3_unstained	26	5.61054	0.00386098	0.0998919
CCMR0095	FL1_DCF_Total	26	4.06688	0.042592	0.169408
CCMR0095	FL1_DCF_UP	26	4.62239	0.860228	0.933634
CCMR0095	Plot_DCF_UP	26	0.223	0.978726	0.978726
CCMR0095	Y_II	26	0.556	0.243608	0.365412
CCMR0095	Fv_Fm	26	0.536	0.507938	0.658947
CCMR0095	Y_NPQ_AW_Genty	26	0.216	0.137151	0.248424
CCMR0095	FSC_unstained	28	6.09623	0.834446	0.922576
CCMR0095	FL3_unstained	28	5.48254	0.0202426	0.129288
CCMR0095	FL1_DCF_Total	28	3.57463	0.645132	0.794008
CCMR0095	FL1_DCF_UP	28	4.54704	0.709538	0.82067
CCMR0095	Plot_DCF_UP	28	0.168	0.121423	0.240495
CCMR0095	Y_II	28	0.635	0.127763	0.240495
CCMR0095	Fv_Fm	28	0.601	0.247532	0.365586
CCMR0095	Y_NPQ_AW_Genty	28	0.045	0.112481	0.234743
CCMR0095	FSC_unstained	30	6.19279	0.0485488	0.169408
CCMR0095	FL3_unstained	30	5.34278	0.686317	0.82067
CCMR0095	FL1_DCF_Total	30	4.08322	0.0133574	0.121762
CCMR0095	FL1_DCF_UP	30	5.01812	0.273408	0.397685
CCMR0095	Plot_DCF_UP	30	0.123	0.045525	0.169408
CCMR0095	Y_II	30	0.6	0.0729865	0.175168
CCMR0095	Fv_Fm	30	0.621	0.0482947	0.169408
CCMR0095	Y_NPQ_AW_Genty	30	-0.026	0.125442	0.240495
CCMR0095	FSC_unstained	32	6.18321	0.0142808	0.121762
CCMR0095	FL3_unstained	32	5.49226	0.0322484	0.162939
CCMR0095	FL1_DCF_Total	32	3.7095	0.924258	0.94692
CCMR0095	FL1_DCF_UP	32	4.51683	0.212683	0.340292
CCMR0095	Plot_DCF_UP	32	0.114	0.875282	0.933634
CCMR0095	Y_II	32	0.631	0.0180537	0.123797
CCMR0095	Fv_Fm	32	0.617	0.0152203	0.121762
CCMR0095	Y_NPQ_AW_Genty	32	0.057	0.207037	0.336874
CCMR0100	FSC_unstained	26	6.18501	0.125465	0.240495
CCMR0100	FL3_unstained	26	5.47532	0.398542	0.546572
CCMR0100	FL1_DCF_Total	26	3.86427	0.0900881	0.20344
CCMR0100	FL1_DCF_UP	26	4.55568	0.00482526	0.0998919
CCMR0100	Plot_DCF_UP	26	0.172	0.194469	0.32188
CCMR0100	Y_II	26	0.67	0.00774834	0.106116
CCMR0100	Fv_Fm	26	0.658	0.0515832	0.169408
CCMR0100	Y_NPQ_AW_Genty	26	0.002	0.533618	0.683032
CCMR0100	FSC_unstained	28	6.30546	0.00183656	0.0881549
CCMR0100	FL3_unstained	28	5.59998	0.0052027	0.0998919
CCMR0100	FL1_DCF_Total	28	4.05432	0.218681	0.344154
CCMR0100	FL1_DCF_UP	28	4.61404	0.059802	0.173969
CCMR0100	Plot_DCF_UP	28	0.149	0.621147	0.774417
CCMR0100	Y_II	28	0.689	0.0717641	0.175168
CCMR0100	Fv_Fm	28	0.66	0.18263	0.307587
CCMR0100	Y_NPQ_AW_Genty	28	0.032	0.116918	0.238811
CCMR0100	FSC_unstained	30	6.33028	0.00884304	0.106116
CCMR0100	FL3_unstained	30	5.58793	0.0290395	0.154877
CCMR0100	FL1_DCF_Total	30	3.77254	0.0439315	0.169408
CCMR0100	FL1_DCF_UP	30	4.74099	0.0391349	0.169408
CCMR0100	Plot_DCF_UP	30	0.136	0.0911243	0.20344
CCMR0100	Y_II	30	0.624	0.893305	0.941341
CCMR0100	Fv_Fm	30	0.625	0.836085	0.922576
CCMR0100	Y_NPQ_AW_Genty	30	0.087	0.0700392	0.175168
CCMR0100	FSC_unstained	32	6.24209	0.937056	0.94692
CCMR0100	FL3_unstained	32	5.70083	0.0116112	0.121762
CCMR0100	FL1_DCF_Total	32	4.08306	0.0239772	0.135401
CCMR0100	FL1_DCF_UP	32	4.93704	0.693032	0.82067
CCMR0100	Plot_DCF_UP	32	0.211	0.0583768	0.173969
CCMR0100	Y_II	32	0.644	0.0511037	0.169408
CCMR0100	Fv_Fm	32	0.619	0.0471031	0.169408
CCMR0100	Y_NPQ_AW_Genty	32	0.166	0.700404	0.82067
